# Supplementary material for: Machine learning-based identification of high-risk bone metastasis factors after radical prostatectomy in prostate cancer
Source: Front Oncol. 2025 Feb 19;15:1549851. doi: 10.3389/fonc.2025.1549851 (PMC11879996; doi:10.3389/fonc.2025.1549851)
Supplement: Supplementary file 1 [file Table1.xlsx]

## Sheet: Sheet1
number	Age	BMI	ASA	ALB	NRS2002_score	ALP	Family_history	Drinking_history	Smoking_history	Surgical_history	Anemia	Hyperlipidemia	Hypertension	Diabetes	CHD	Gleason_Score	ECE	Cancer_tissue_invasion_site	Pathological_tumour_volume	T_stage	N_stage	PNI	Endocrine_therapy	Surgical_procedure	Surgery_time	Bleeding_volume	Lymph_node_dissection	Preoperative_PSA	Postoperative_PSA	NLR	PCT_level	CRP_level	SAA_level	RS	BM	group
1	≥65	＜25 kg/m2	＜3	≥30 g/l	≥3	＜360 U/L	Yes	Yes	No	No	No	Yes	No	No	Yes	≥8	Yes	Tip or bottom	＜60mm2	T1~T2	N0	No	Yes	Robotic surgery	＜270 min	≥270 min	No	＜20 ng/ml	≥0.2 ng/ml	≥3	≥0.05 ng/ml	≥10 mg/l	≥10 mg/l	2.18107	Yes	internal validation set
2	≥65	＜25 kg/m2	＜3	≥30 g/l	≥3	＜360 U/L	No	No	No	No	No	No	Yes	Yes	No	＜8	Yes	Tip or bottom	＜60mm2	T3~T4	N1	Yes	No	Laparoscopic surgery	≥270 min	＜270 min	Yes	≥20 ng/ml	＜0.2 ng/ml	＜3	＜0.05 ng/ml	≥10 mg/l	≥10 mg/l	6.30518	Yes	internal validation set
3	≥65	≥25 kg/m2	≥3	＜30 g/l	≥3	≥360 U/L	No	No	Yes	No	No	No	Yes	Yes	Yes	≥8	No	Tip or bottom	＜60mm2	T1~T2	N0	No	No	Robotic surgery	＜270 min	＜270 min	No	＜20 ng/ml	≥0.2 ng/ml	＜3	≥0.05 ng/ml	＜10 mg/l	＜10 mg/l	9.26627	Yes	internal validation set
4	＜65	≥25 kg/m2	＜3	＜30 g/l	＜3	＜360 U/L	Yes	No	Yes	Yes	Yes	No	No	Yes	No	＜8	Yes	Non-tip or bottom	＜60mm2	T3~T4	N0	Yes	No	Laparoscopic surgery	≥270 min	≥270 min	No	＜20 ng/ml	≥0.2 ng/ml	≥3	≥0.05 ng/ml	≥10 mg/l	＜10 mg/l	13.7521	Yes	internal validation set
5	≥65	≥25 kg/m2	≥3	≥30 g/l	≥3	≥360 U/L	No	No	No	Yes	No	Yes	No	No	No	＜8	Yes	Non-tip or bottom	≥60mm2	T1~T2	N0	No	No	Robotic surgery	≥270 min	≥270 min	No	＜20 ng/ml	＜0.2 ng/ml	＜3	＜0.05 ng/ml	≥10 mg/l	＜10 mg/l	-5.78827	Yes	internal validation set
6	＜65	＜25 kg/m2	＜3	≥30 g/l	≥3	≥360 U/L	No	No	Yes	No	No	Yes	No	No	No	≥8	Yes	Tip or bottom	≥60mm2	T1~T2	N0	No	Yes	Robotic surgery	≥270 min	＜270 min	Yes	≥20 ng/ml	＜0.2 ng/ml	＜3	≥0.05 ng/ml	＜10 mg/l	＜10 mg/l	-3.81226	Yes	internal validation set
7	＜65	＜25 kg/m2	＜3	≥30 g/l	≥3	≥360 U/L	No	Yes	No	No	No	No	Yes	No	No	＜8	No	Non-tip or bottom	≥60mm2	T1~T2	N1	Yes	No	Laparoscopic surgery	≥270 min	≥270 min	No	＜20 ng/ml	＜0.2 ng/ml	≥3	≥0.05 ng/ml	＜10 mg/l	≥10 mg/l	-5.26041	Yes	internal validation set
8	≥65	≥25 kg/m2	＜3	＜30 g/l	＜3	≥360 U/L	Yes	No	No	No	Yes	Yes	Yes	Yes	No	≥8	No	Non-tip or bottom	＜60mm2	T1~T2	N0	No	Yes	Laparoscopic surgery	≥270 min	≥270 min	Yes	＜20 ng/ml	＜0.2 ng/ml	≥3	＜0.05 ng/ml	＜10 mg/l	＜10 mg/l	2.28967	Yes	internal validation set
9	≥65	＜25 kg/m2	≥3	＜30 g/l	≥3	≥360 U/L	No	Yes	Yes	No	No	Yes	Yes	No	No	＜8	No	Tip or bottom	＜60mm2	T1~T2	N0	No	Yes	Robotic surgery	≥270 min	≥270 min	No	＜20 ng/ml	≥0.2 ng/ml	＜3	＜0.05 ng/ml	≥10 mg/l	≥10 mg/l	-4.39172	Yes	internal validation set
10	＜65	＜25 kg/m2	＜3	≥30 g/l	＜3	≥360 U/L	No	Yes	Yes	Yes	Yes	No	No	No	No	≥8	No	Non-tip or bottom	＜60mm2	T1~T2	N0	No	No	Laparoscopic surgery	＜270 min	≥270 min	Yes	＜20 ng/ml	≥0.2 ng/ml	＜3	≥0.05 ng/ml	＜10 mg/l	＜10 mg/l	-5.31952	Yes	internal validation set
11	≥65	＜25 kg/m2	＜3	＜30 g/l	≥3	＜360 U/L	No	Yes	No	Yes	No	No	No	Yes	No	＜8	No	Tip or bottom	≥60mm2	T3~T4	N1	Yes	No	Robotic surgery	＜270 min	＜270 min	Yes	≥20 ng/ml	＜0.2 ng/ml	＜3	＜0.05 ng/ml	＜10 mg/l	＜10 mg/l	-3.33619	Yes	internal validation set
12	≥65	＜25 kg/m2	≥3	＜30 g/l	≥3	≥360 U/L	No	No	No	Yes	No	No	Yes	No	No	≥8	No	Non-tip or bottom	＜60mm2	T3~T4	N1	No	No	Laparoscopic surgery	≥270 min	≥270 min	Yes	＜20 ng/ml	≥0.2 ng/ml	＜3	≥0.05 ng/ml	＜10 mg/l	≥10 mg/l	-2.93793	Yes	internal validation set
13	≥65	≥25 kg/m2	＜3	≥30 g/l	≥3	＜360 U/L	No	No	Yes	No	Yes	No	Yes	No	No	≥8	No	Tip or bottom	≥60mm2	T1~T2	N0	No	No	Robotic surgery	＜270 min	≥270 min	Yes	≥20 ng/ml	＜0.2 ng/ml	＜3	＜0.05 ng/ml	＜10 mg/l	≥10 mg/l	-5.91498	Yes	internal validation set
14	≥65	≥25 kg/m2	≥3	≥30 g/l	≥3	＜360 U/L	Yes	Yes	Yes	No	Yes	No	No	No	No	＜8	No	Non-tip or bottom	＜60mm2	T3~T4	N0	Yes	No	Robotic surgery	＜270 min	≥270 min	Yes	≥20 ng/ml	≥0.2 ng/ml	＜3	≥0.05 ng/ml	≥10 mg/l	≥10 mg/l	7.97089	Yes	internal validation set
15	＜65	≥25 kg/m2	≥3	＜30 g/l	＜3	≥360 U/L	Yes	Yes	No	No	No	No	No	No	Yes	＜8	No	Non-tip or bottom	＜60mm2	T3~T4	N0	No	No	Robotic surgery	＜270 min	＜270 min	Yes	＜20 ng/ml	＜0.2 ng/ml	＜3	≥0.05 ng/ml	＜10 mg/l	＜10 mg/l	11.3046	Yes	internal validation set
16	≥65	＜25 kg/m2	≥3	＜30 g/l	＜3	≥360 U/L	Yes	No	No	No	Yes	No	Yes	No	No	≥8	No	Tip or bottom	≥60mm2	T1~T2	N0	No	No	Laparoscopic surgery	≥270 min	＜270 min	No	≥20 ng/ml	≥0.2 ng/ml	＜3	＜0.05 ng/ml	≥10 mg/l	＜10 mg/l	5.04476	Yes	internal validation set
17	≥65	＜25 kg/m2	≥3	＜30 g/l	＜3	＜360 U/L	No	No	No	No	No	No	No	No	No	＜8	No	Non-tip or bottom	≥60mm2	T1~T2	N0	Yes	No	Laparoscopic surgery	＜270 min	≥270 min	No	≥20 ng/ml	＜0.2 ng/ml	＜3	＜0.05 ng/ml	＜10 mg/l	＜10 mg/l	6.20856	Yes	internal validation set
18	≥65	＜25 kg/m2	＜3	≥30 g/l	＜3	＜360 U/L	Yes	No	Yes	No	No	No	Yes	No	Yes	≥8	No	Non-tip or bottom	≥60mm2	T1~T2	N0	Yes	Yes	Laparoscopic surgery	≥270 min	＜270 min	Yes	＜20 ng/ml	≥0.2 ng/ml	≥3	≥0.05 ng/ml	＜10 mg/l	＜10 mg/l	6.72648	Yes	internal validation set
19	≥65	＜25 kg/m2	＜3	≥30 g/l	≥3	＜360 U/L	No	No	No	No	Yes	No	No	No	Yes	＜8	No	Non-tip or bottom	≥60mm2	T1~T2	N0	No	Yes	Laparoscopic surgery	≥270 min	＜270 min	No	＜20 ng/ml	＜0.2 ng/ml	≥3	≥0.05 ng/ml	＜10 mg/l	＜10 mg/l	-4.68171	Yes	internal validation set
20	＜65	＜25 kg/m2	≥3	≥30 g/l	＜3	≥360 U/L	No	No	Yes	No	No	No	No	Yes	Yes	≥8	No	Non-tip or bottom	≥60mm2	T1~T2	N0	No	Yes	Robotic surgery	＜270 min	≥270 min	Yes	＜20 ng/ml	＜0.2 ng/ml	≥3	＜0.05 ng/ml	≥10 mg/l	＜10 mg/l	-4.6633	Yes	internal validation set
21	≥65	＜25 kg/m2	＜3	≥30 g/l	＜3	＜360 U/L	Yes	Yes	Yes	Yes	No	No	No	No	No	＜8	No	Non-tip or bottom	≥60mm2	T1~T2	N0	No	No	Laparoscopic surgery	＜270 min	＜270 min	Yes	≥20 ng/ml	≥0.2 ng/ml	＜3	＜0.05 ng/ml	＜10 mg/l	≥10 mg/l	11.5261	Yes	internal validation set
22	＜65	＜25 kg/m2	＜3	＜30 g/l	≥3	＜360 U/L	No	Yes	Yes	Yes	No	No	No	Yes	No	≥8	No	Non-tip or bottom	＜60mm2	T3~T4	N0	No	Yes	Robotic surgery	＜270 min	＜270 min	No	＜20 ng/ml	＜0.2 ng/ml	＜3	≥0.05 ng/ml	＜10 mg/l	≥10 mg/l	22.0943	Yes	internal validation set
23	＜65	＜25 kg/m2	≥3	＜30 g/l	≥3	＜360 U/L	No	Yes	No	No	No	No	No	Yes	No	≥8	No	Non-tip or bottom	＜60mm2	T1~T2	N0	No	Yes	Robotic surgery	＜270 min	≥270 min	Yes	≥20 ng/ml	＜0.2 ng/ml	≥3	＜0.05 ng/ml	＜10 mg/l	＜10 mg/l	2.84762	Yes	internal validation set
24	≥65	≥25 kg/m2	＜3	＜30 g/l	＜3	≥360 U/L	No	Yes	No	No	Yes	No	Yes	Yes	No	＜8	Yes	Non-tip or bottom	≥60mm2	T3~T4	N1	Yes	Yes	Robotic surgery	＜270 min	≥270 min	Yes	≥20 ng/ml	＜0.2 ng/ml	＜3	≥0.05 ng/ml	≥10 mg/l	＜10 mg/l	23.5306	Yes	internal validation set
25	≥65	＜25 kg/m2	≥3	≥30 g/l	≥3	＜360 U/L	Yes	No	Yes	No	Yes	No	Yes	No	No	≥8	Yes	Non-tip or bottom	＜60mm2	T1~T2	N0	No	No	Laparoscopic surgery	≥270 min	＜270 min	Yes	＜20 ng/ml	≥0.2 ng/ml	＜3	≥0.05 ng/ml	＜10 mg/l	≥10 mg/l	-5.43839	Yes	internal validation set
26	＜65	＜25 kg/m2	≥3	≥30 g/l	＜3	＜360 U/L	No	No	Yes	No	Yes	No	No	Yes	Yes	＜8	No	Non-tip or bottom	＜60mm2	T3~T4	N0	Yes	No	Laparoscopic surgery	≥270 min	≥270 min	Yes	＜20 ng/ml	＜0.2 ng/ml	＜3	＜0.05 ng/ml	＜10 mg/l	＜10 mg/l	-6.0153	No	internal validation set
27	≥65	＜25 kg/m2	≥3	＜30 g/l	≥3	＜360 U/L	Yes	Yes	No	No	Yes	No	No	Yes	Yes	＜8	No	Tip or bottom	＜60mm2	T1~T2	N1	No	No	Robotic surgery	＜270 min	＜270 min	No	≥20 ng/ml	＜0.2 ng/ml	＜3	＜0.05 ng/ml	≥10 mg/l	≥10 mg/l	-4.84172	No	internal validation set
28	＜65	≥25 kg/m2	≥3	≥30 g/l	≥3	≥360 U/L	No	Yes	Yes	No	No	No	No	No	Yes	≥8	No	Tip or bottom	＜60mm2	T3~T4	N0	Yes	No	Laparoscopic surgery	＜270 min	≥270 min	Yes	≥20 ng/ml	≥0.2 ng/ml	＜3	≥0.05 ng/ml	＜10 mg/l	＜10 mg/l	-5.33752	No	internal validation set
29	≥65	＜25 kg/m2	＜3	＜30 g/l	≥3	≥360 U/L	Yes	No	No	No	Yes	No	No	No	Yes	＜8	No	Non-tip or bottom	≥60mm2	T1~T2	N0	No	No	Robotic surgery	＜270 min	≥270 min	Yes	＜20 ng/ml	＜0.2 ng/ml	＜3	≥0.05 ng/ml	≥10 mg/l	＜10 mg/l	-5.81255	No	internal validation set
30	＜65	＜25 kg/m2	≥3	≥30 g/l	＜3	＜360 U/L	Yes	No	Yes	No	No	Yes	Yes	No	No	≥8	No	Non-tip or bottom	≥60mm2	T1~T2	N0	No	No	Laparoscopic surgery	＜270 min	＜270 min	No	＜20 ng/ml	＜0.2 ng/ml	＜3	＜0.05 ng/ml	≥10 mg/l	＜10 mg/l	-5.79511	No	internal validation set
31	≥65	＜25 kg/m2	≥3	≥30 g/l	≥3	≥360 U/L	Yes	No	Yes	No	Yes	No	No	No	No	＜8	No	Non-tip or bottom	＜60mm2	T3~T4	N0	Yes	No	Robotic surgery	≥270 min	＜270 min	Yes	≥20 ng/ml	＜0.2 ng/ml	＜3	＜0.05 ng/ml	＜10 mg/l	＜10 mg/l	-4.24795	No	internal validation set
32	＜65	＜25 kg/m2	＜3	＜30 g/l	≥3	＜360 U/L	No	No	Yes	No	Yes	No	Yes	No	No	≥8	No	Non-tip or bottom	＜60mm2	T1~T2	N0	No	No	Laparoscopic surgery	＜270 min	＜270 min	Yes	＜20 ng/ml	＜0.2 ng/ml	＜3	≥0.05 ng/ml	＜10 mg/l	＜10 mg/l	-5.74457	No	internal validation set
33	＜65	＜25 kg/m2	＜3	＜30 g/l	≥3	＜360 U/L	No	No	Yes	Yes	No	Yes	Yes	No	No	＜8	No	Non-tip or bottom	＜60mm2	T1~T2	N1	No	No	Robotic surgery	＜270 min	＜270 min	Yes	＜20 ng/ml	＜0.2 ng/ml	＜3	＜0.05 ng/ml	＜10 mg/l	＜10 mg/l	-5.61486	No	internal validation set
34	≥65	＜25 kg/m2	＜3	＜30 g/l	＜3	≥360 U/L	No	No	No	No	Yes	No	Yes	No	No	≥8	No	Non-tip or bottom	＜60mm2	T1~T2	N0	No	Yes	Laparoscopic surgery	＜270 min	＜270 min	Yes	＜20 ng/ml	＜0.2 ng/ml	≥3	＜0.05 ng/ml	＜10 mg/l	＜10 mg/l	-4.13924	No	internal validation set
35	＜65	＜25 kg/m2	＜3	≥30 g/l	＜3	≥360 U/L	No	No	Yes	No	Yes	No	No	Yes	No	＜8	No	Non-tip or bottom	＜60mm2	T1~T2	N0	No	Yes	Laparoscopic surgery	＜270 min	＜270 min	Yes	＜20 ng/ml	＜0.2 ng/ml	＜3	＜0.05 ng/ml	≥10 mg/l	＜10 mg/l	-4.55781	No	internal validation set
36	≥65	≥25 kg/m2	≥3	≥30 g/l	＜3	≥360 U/L	No	No	No	No	No	Yes	No	No	No	≥8	No	Tip or bottom	＜60mm2	T1~T2	N0	No	Yes	Laparoscopic surgery	≥270 min	＜270 min	Yes	＜20 ng/ml	＜0.2 ng/ml	≥3	＜0.05 ng/ml	＜10 mg/l	≥10 mg/l	-7.00184	No	internal validation set
37	＜65	≥25 kg/m2	≥3	＜30 g/l	＜3	≥360 U/L	No	No	No	No	No	No	No	Yes	No	≥8	No	Tip or bottom	＜60mm2	T1~T2	N0	No	No	Robotic surgery	＜270 min	＜270 min	No	＜20 ng/ml	＜0.2 ng/ml	＜3	＜0.05 ng/ml	≥10 mg/l	≥10 mg/l	-4.86885	No	internal validation set
38	＜65	＜25 kg/m2	＜3	＜30 g/l	＜3	≥360 U/L	No	No	Yes	No	Yes	Yes	No	No	No	≥8	No	Non-tip or bottom	＜60mm2	T1~T2	N0	No	No	Laparoscopic surgery	＜270 min	＜270 min	No	＜20 ng/ml	＜0.2 ng/ml	＜3	＜0.05 ng/ml	≥10 mg/l	＜10 mg/l	-6.61363	No	internal validation set
39	＜65	＜25 kg/m2	＜3	≥30 g/l	＜3	≥360 U/L	No	No	No	No	Yes	No	No	No	No	＜8	No	Non-tip or bottom	＜60mm2	T3~T4	N1	No	No	Robotic surgery	＜270 min	≥270 min	Yes	＜20 ng/ml	＜0.2 ng/ml	＜3	≥0.05 ng/ml	≥10 mg/l	＜10 mg/l	-6.39669	No	internal validation set
40	＜65	＜25 kg/m2	≥3	≥30 g/l	≥3	＜360 U/L	No	No	Yes	No	No	Yes	No	No	Yes	＜8	No	Non-tip or bottom	＜60mm2	T1~T2	N0	No	Yes	Robotic surgery	＜270 min	＜270 min	Yes	＜20 ng/ml	＜0.2 ng/ml	＜3	＜0.05 ng/ml	＜10 mg/l	＜10 mg/l	-4.50746	No	internal validation set
41	≥65	≥25 kg/m2	＜3	≥30 g/l	＜3	≥360 U/L	No	No	Yes	No	No	No	No	Yes	No	＜8	No	Non-tip or bottom	＜60mm2	T3~T4	N1	Yes	No	Robotic surgery	＜270 min	＜270 min	No	≥20 ng/ml	＜0.2 ng/ml	＜3	≥0.05 ng/ml	≥10 mg/l	＜10 mg/l	-5.82856	No	internal validation set
42	＜65	＜25 kg/m2	≥3	＜30 g/l	＜3	＜360 U/L	Yes	No	No	No	No	No	Yes	No	Yes	＜8	No	Non-tip or bottom	＜60mm2	T1~T2	N0	No	No	Robotic surgery	＜270 min	＜270 min	No	＜20 ng/ml	＜0.2 ng/ml	≥3	＜0.05 ng/ml	≥10 mg/l	＜10 mg/l	-3.43968	No	internal validation set
43	＜65	＜25 kg/m2	＜3	＜30 g/l	＜3	＜360 U/L	Yes	Yes	Yes	Yes	No	No	Yes	No	No	＜8	No	Non-tip or bottom	＜60mm2	T1~T2	N1	No	No	Robotic surgery	＜270 min	＜270 min	Yes	≥20 ng/ml	＜0.2 ng/ml	≥3	＜0.05 ng/ml	＜10 mg/l	＜10 mg/l	-4.5771	No	internal validation set
44	＜65	≥25 kg/m2	＜3	≥30 g/l	≥3	＜360 U/L	No	No	No	No	Yes	No	No	No	No	≥8	Yes	Non-tip or bottom	＜60mm2	T3~T4	N0	Yes	No	Robotic surgery	＜270 min	≥270 min	Yes	＜20 ng/ml	＜0.2 ng/ml	＜3	＜0.05 ng/ml	＜10 mg/l	＜10 mg/l	-4.17178	No	internal validation set
45	≥65	＜25 kg/m2	＜3	≥30 g/l	≥3	＜360 U/L	No	No	No	No	Yes	No	No	Yes	No	≥8	No	Non-tip or bottom	＜60mm2	T3~T4	N0	No	No	Laparoscopic surgery	＜270 min	＜270 min	No	≥20 ng/ml	≥0.2 ng/ml	＜3	＜0.05 ng/ml	≥10 mg/l	＜10 mg/l	-3.52295	No	internal validation set
46	≥65	≥25 kg/m2	＜3	≥30 g/l	≥3	＜360 U/L	No	Yes	No	No	No	No	No	Yes	No	≥8	Yes	Non-tip or bottom	＜60mm2	T1~T2	N0	No	No	Laparoscopic surgery	＜270 min	＜270 min	No	＜20 ng/ml	≥0.2 ng/ml	≥3	≥0.05 ng/ml	≥10 mg/l	＜10 mg/l	-4.5784	No	internal validation set
47	≥65	≥25 kg/m2	＜3	≥30 g/l	≥3	＜360 U/L	No	Yes	Yes	Yes	Yes	No	Yes	Yes	No	＜8	Yes	Non-tip or bottom	≥60mm2	T1~T2	N0	No	No	Robotic surgery	≥270 min	＜270 min	Yes	＜20 ng/ml	＜0.2 ng/ml	＜3	≥0.05 ng/ml	＜10 mg/l	＜10 mg/l	-4.74785	No	internal validation set
48	＜65	＜25 kg/m2	＜3	≥30 g/l	＜3	≥360 U/L	No	Yes	Yes	Yes	Yes	No	No	Yes	No	≥8	No	Non-tip or bottom	≥60mm2	T1~T2	N0	No	No	Robotic surgery	≥270 min	＜270 min	No	＜20 ng/ml	＜0.2 ng/ml	≥3	＜0.05 ng/ml	＜10 mg/l	＜10 mg/l	-4.39264	No	internal validation set
49	＜65	＜25 kg/m2	≥3	≥30 g/l	＜3	＜360 U/L	No	Yes	Yes	No	No	No	No	No	Yes	＜8	No	Non-tip or bottom	＜60mm2	T1~T2	N0	No	No	Laparoscopic surgery	≥270 min	≥270 min	Yes	＜20 ng/ml	≥0.2 ng/ml	≥3	＜0.05 ng/ml	≥10 mg/l	＜10 mg/l	-6.05284	No	internal validation set
50	≥65	＜25 kg/m2	≥3	＜30 g/l	＜3	＜360 U/L	No	No	No	Yes	Yes	No	No	No	No	＜8	No	Tip or bottom	＜60mm2	T1~T2	N0	No	Yes	Laparoscopic surgery	＜270 min	＜270 min	Yes	＜20 ng/ml	＜0.2 ng/ml	＜3	≥0.05 ng/ml	≥10 mg/l	＜10 mg/l	-4.75504	No	internal validation set
51	＜65	＜25 kg/m2	＜3	≥30 g/l	＜3	≥360 U/L	No	No	No	No	No	No	No	No	No	＜8	No	Tip or bottom	＜60mm2	T3~T4	N1	No	Yes	Laparoscopic surgery	≥270 min	≥270 min	Yes	＜20 ng/ml	＜0.2 ng/ml	＜3	≥0.05 ng/ml	≥10 mg/l	≥10 mg/l	-3.76128	No	internal validation set
52	≥65	≥25 kg/m2	＜3	＜30 g/l	≥3	≥360 U/L	No	No	No	No	No	No	No	No	No	＜8	No	Tip or bottom	＜60mm2	T3~T4	N1	No	No	Laparoscopic surgery	≥270 min	＜270 min	Yes	＜20 ng/ml	＜0.2 ng/ml	＜3	＜0.05 ng/ml	＜10 mg/l	＜10 mg/l	-4.83361	No	internal validation set
53	≥65	≥25 kg/m2	＜3	≥30 g/l	＜3	＜360 U/L	No	No	No	No	No	No	No	No	No	＜8	No	Non-tip or bottom	＜60mm2	T1~T2	N0	No	Yes	Laparoscopic surgery	＜270 min	＜270 min	No	＜20 ng/ml	＜0.2 ng/ml	≥3	＜0.05 ng/ml	＜10 mg/l	≥10 mg/l	-6.00604	No	internal validation set
54	≥65	＜25 kg/m2	＜3	＜30 g/l	＜3	＜360 U/L	No	No	Yes	No	No	No	No	No	No	＜8	No	Non-tip or bottom	＜60mm2	T1~T2	N1	No	No	Robotic surgery	＜270 min	＜270 min	No	＜20 ng/ml	＜0.2 ng/ml	≥3	＜0.05 ng/ml	＜10 mg/l	＜10 mg/l	-3.00774	No	internal validation set
55	≥65	＜25 kg/m2	＜3	≥30 g/l	＜3	≥360 U/L	No	No	Yes	No	No	No	No	No	No	＜8	No	Non-tip or bottom	≥60mm2	T3~T4	N1	Yes	No	Laparoscopic surgery	＜270 min	＜270 min	No	＜20 ng/ml	＜0.2 ng/ml	＜3	＜0.05 ng/ml	＜10 mg/l	＜10 mg/l	-4.35587	No	internal validation set
56	＜65	＜25 kg/m2	＜3	≥30 g/l	＜3	≥360 U/L	No	No	No	No	Yes	No	No	No	No	＜8	No	Non-tip or bottom	＜60mm2	T3~T4	N0	Yes	Yes	Laparoscopic surgery	＜270 min	＜270 min	Yes	＜20 ng/ml	＜0.2 ng/ml	＜3	＜0.05 ng/ml	＜10 mg/l	＜10 mg/l	-3.5345	No	internal validation set
57	＜65	＜25 kg/m2	≥3	＜30 g/l	＜3	＜360 U/L	No	No	Yes	No	No	No	No	No	No	＜8	No	Non-tip or bottom	≥60mm2	T1~T2	N0	No	No	Robotic surgery	＜270 min	＜270 min	No	＜20 ng/ml	≥0.2 ng/ml	＜3	≥0.05 ng/ml	＜10 mg/l	≥10 mg/l	-6.10323	No	internal validation set
58	≥65	＜25 kg/m2	≥3	≥30 g/l	≥3	＜360 U/L	No	No	Yes	No	No	No	Yes	Yes	No	＜8	No	Non-tip or bottom	≥60mm2	T3~T4	N0	Yes	No	Laparoscopic surgery	＜270 min	＜270 min	No	＜20 ng/ml	＜0.2 ng/ml	＜3	＜0.05 ng/ml	＜10 mg/l	＜10 mg/l	-3.59793	No	internal validation set
59	≥65	＜25 kg/m2	＜3	≥30 g/l	＜3	＜360 U/L	No	No	No	No	No	Yes	Yes	Yes	No	＜8	No	Non-tip or bottom	＜60mm2	T1~T2	N0	No	Yes	Robotic surgery	＜270 min	＜270 min	Yes	＜20 ng/ml	＜0.2 ng/ml	＜3	≥0.05 ng/ml	＜10 mg/l	＜10 mg/l	-5.50712	No	internal validation set
60	≥65	≥25 kg/m2	＜3	≥30 g/l	＜3	＜360 U/L	No	Yes	No	Yes	No	No	No	No	No	＜8	No	Non-tip or bottom	≥60mm2	T1~T2	N0	No	No	Laparoscopic surgery	＜270 min	＜270 min	No	≥20 ng/ml	＜0.2 ng/ml	＜3	＜0.05 ng/ml	＜10 mg/l	＜10 mg/l	-2.86785	No	internal validation set
61	≥65	＜25 kg/m2	≥3	≥30 g/l	≥3	≥360 U/L	Yes	No	No	No	No	No	Yes	No	No	≥8	No	Non-tip or bottom	＜60mm2	T1~T2	N0	No	No	Laparoscopic surgery	＜270 min	＜270 min	No	≥20 ng/ml	≥0.2 ng/ml	＜3	＜0.05 ng/ml	＜10 mg/l	＜10 mg/l	-5.55995	No	internal validation set
62	≥65	≥25 kg/m2	＜3	≥30 g/l	＜3	＜360 U/L	Yes	Yes	No	Yes	No	No	No	No	No	≥8	No	Non-tip or bottom	＜60mm2	T1~T2	N0	No	No	Laparoscopic surgery	＜270 min	＜270 min	Yes	＜20 ng/ml	≥0.2 ng/ml	＜3	＜0.05 ng/ml	≥10 mg/l	＜10 mg/l	-6.77747	No	internal validation set
63	≥65	＜25 kg/m2	＜3	＜30 g/l	＜3	＜360 U/L	No	No	No	Yes	No	No	No	No	No	＜8	No	Non-tip or bottom	＜60mm2	T1~T2	N0	No	No	Laparoscopic surgery	＜270 min	≥270 min	No	＜20 ng/ml	＜0.2 ng/ml	≥3	≥0.05 ng/ml	≥10 mg/l	＜10 mg/l	-4.57561	No	internal validation set
64	≥65	＜25 kg/m2	≥3	＜30 g/l	＜3	＜360 U/L	No	Yes	No	No	No	Yes	No	No	No	＜8	No	Tip or bottom	＜60mm2	T1~T2	N1	No	No	Laparoscopic surgery	＜270 min	≥270 min	Yes	＜20 ng/ml	≥0.2 ng/ml	＜3	≥0.05 ng/ml	≥10 mg/l	＜10 mg/l	-6.02575	No	internal validation set
65	≥65	＜25 kg/m2	＜3	≥30 g/l	≥3	＜360 U/L	No	No	No	Yes	No	No	No	No	No	＜8	No	Non-tip or bottom	＜60mm2	T1~T2	N0	No	No	Robotic surgery	＜270 min	＜270 min	Yes	＜20 ng/ml	＜0.2 ng/ml	≥3	≥0.05 ng/ml	＜10 mg/l	＜10 mg/l	-6.06776	No	internal validation set
66	≥65	＜25 kg/m2	＜3	≥30 g/l	＜3	＜360 U/L	Yes	Yes	No	Yes	No	No	No	No	No	＜8	No	Non-tip or bottom	＜60mm2	T1~T2	N0	No	Yes	Robotic surgery	＜270 min	＜270 min	Yes	＜20 ng/ml	＜0.2 ng/ml	≥3	＜0.05 ng/ml	＜10 mg/l	＜10 mg/l	-5.67359	No	internal validation set
67	＜65	≥25 kg/m2	＜3	＜30 g/l	＜3	＜360 U/L	No	Yes	No	No	Yes	No	No	Yes	Yes	＜8	Yes	Tip or bottom	＜60mm2	T1~T2	N0	No	No	Laparoscopic surgery	＜270 min	＜270 min	Yes	＜20 ng/ml	＜0.2 ng/ml	＜3	＜0.05 ng/ml	＜10 mg/l	≥10 mg/l	-4.89553	No	internal validation set
68	＜65	＜25 kg/m2	＜3	＜30 g/l	＜3	＜360 U/L	No	No	No	No	No	No	No	No	Yes	＜8	Yes	Tip or bottom	＜60mm2	T1~T2	N1	No	No	Laparoscopic surgery	≥270 min	≥270 min	Yes	＜20 ng/ml	＜0.2 ng/ml	≥3	＜0.05 ng/ml	＜10 mg/l	＜10 mg/l	-3.78311	No	internal validation set
69	＜65	＜25 kg/m2	＜3	≥30 g/l	＜3	＜360 U/L	No	No	No	No	Yes	No	No	Yes	No	＜8	No	Non-tip or bottom	＜60mm2	T3~T4	N0	Yes	Yes	Laparoscopic surgery	＜270 min	＜270 min	Yes	＜20 ng/ml	＜0.2 ng/ml	＜3	＜0.05 ng/ml	＜10 mg/l	≥10 mg/l	-4.12877	No	internal validation set
70	≥65	＜25 kg/m2	＜3	＜30 g/l	＜3	＜360 U/L	No	No	Yes	No	No	No	Yes	Yes	No	＜8	No	Non-tip or bottom	＜60mm2	T3~T4	N1	Yes	Yes	Robotic surgery	≥270 min	≥270 min	No	＜20 ng/ml	＜0.2 ng/ml	≥3	＜0.05 ng/ml	＜10 mg/l	＜10 mg/l	-4.11775	No	internal validation set
71	＜65	＜25 kg/m2	＜3	＜30 g/l	＜3	＜360 U/L	No	No	Yes	No	No	No	No	No	No	＜8	Yes	Non-tip or bottom	＜60mm2	T1~T2	N1	No	Yes	Laparoscopic surgery	≥270 min	≥270 min	Yes	＜20 ng/ml	≥0.2 ng/ml	＜3	＜0.05 ng/ml	＜10 mg/l	＜10 mg/l	-5.37376	No	internal validation set
72	＜65	＜25 kg/m2	≥3	＜30 g/l	＜3	＜360 U/L	No	No	Yes	No	No	No	Yes	No	No	＜8	Yes	Non-tip or bottom	＜60mm2	T1~T2	N0	No	No	Laparoscopic surgery	≥270 min	≥270 min	No	＜20 ng/ml	＜0.2 ng/ml	≥3	≥0.05 ng/ml	≥10 mg/l	＜10 mg/l	-6.37159	No	internal validation set
73	＜65	＜25 kg/m2	≥3	≥30 g/l	＜3	＜360 U/L	No	No	Yes	No	No	No	Yes	No	No	＜8	No	Non-tip or bottom	＜60mm2	T1~T2	N0	No	No	Robotic surgery	＜270 min	＜270 min	No	＜20 ng/ml	＜0.2 ng/ml	＜3	≥0.05 ng/ml	＜10 mg/l	＜10 mg/l	-4.98755	No	internal validation set
74	≥65	＜25 kg/m2	＜3	＜30 g/l	＜3	≥360 U/L	No	No	No	No	No	No	Yes	No	No	＜8	No	Non-tip or bottom	＜60mm2	T1~T2	N0	No	No	Laparoscopic surgery	＜270 min	＜270 min	Yes	＜20 ng/ml	＜0.2 ng/ml	＜3	＜0.05 ng/ml	＜10 mg/l	＜10 mg/l	-3.79396	No	internal validation set
75	≥65	＜25 kg/m2	＜3	≥30 g/l	＜3	＜360 U/L	No	No	No	No	No	No	No	No	No	＜8	No	Non-tip or bottom	＜60mm2	T1~T2	N0	No	No	Laparoscopic surgery	＜270 min	≥270 min	Yes	＜20 ng/ml	＜0.2 ng/ml	＜3	＜0.05 ng/ml	≥10 mg/l	≥10 mg/l	-4.91495	No	internal validation set
76	≥65	＜25 kg/m2	＜3	≥30 g/l	＜3	≥360 U/L	No	No	No	Yes	No	No	No	No	No	＜8	No	Non-tip or bottom	＜60mm2	T1~T2	N0	No	No	Robotic surgery	＜270 min	≥270 min	Yes	＜20 ng/ml	＜0.2 ng/ml	＜3	＜0.05 ng/ml	＜10 mg/l	≥10 mg/l	-2.7662	No	internal validation set
77	≥65	＜25 kg/m2	＜3	≥30 g/l	＜3	＜360 U/L	No	Yes	No	Yes	No	No	No	No	No	＜8	No	Non-tip or bottom	＜60mm2	T3~T4	N0	Yes	No	Robotic surgery	＜270 min	＜270 min	No	＜20 ng/ml	＜0.2 ng/ml	＜3	＜0.05 ng/ml	＜10 mg/l	＜10 mg/l	-4.52373	No	internal validation set
78	≥65	＜25 kg/m2	＜3	≥30 g/l	＜3	＜360 U/L	No	No	No	No	No	No	No	No	No	＜8	No	Non-tip or bottom	＜60mm2	T1~T2	N0	No	No	Laparoscopic surgery	＜270 min	＜270 min	Yes	＜20 ng/ml	＜0.2 ng/ml	＜3	＜0.05 ng/ml	＜10 mg/l	＜10 mg/l	-4.51672	No	internal validation set
79	≥65	＜25 kg/m2	＜3	＜30 g/l	≥3	＜360 U/L	Yes	No	No	No	No	No	No	No	No	＜8	No	Tip or bottom	＜60mm2	T1~T2	N0	No	No	Laparoscopic surgery	＜270 min	＜270 min	Yes	＜20 ng/ml	＜0.2 ng/ml	＜3	＜0.05 ng/ml	＜10 mg/l	＜10 mg/l	-3.76522	No	internal validation set
80	≥65	≥25 kg/m2	＜3	＜30 g/l	≥3	＜360 U/L	Yes	Yes	No	Yes	No	No	No	No	No	≥8	No	Non-tip or bottom	≥60mm2	T3~T4	N0	No	No	Robotic surgery	＜270 min	＜270 min	Yes	＜20 ng/ml	＜0.2 ng/ml	＜3	＜0.05 ng/ml	＜10 mg/l	＜10 mg/l	-4.158	No	internal validation set
81	＜65	＜25 kg/m2	＜3	＜30 g/l	≥3	≥360 U/L	No	No	No	Yes	No	No	No	No	No	＜8	No	Tip or bottom	≥60mm2	T1~T2	N0	No	No	Robotic surgery	＜270 min	＜270 min	Yes	＜20 ng/ml	＜0.2 ng/ml	＜3	≥0.05 ng/ml	＜10 mg/l	＜10 mg/l	-6.28232	No	internal validation set
82	≥65	≥25 kg/m2	＜3	≥30 g/l	＜3	＜360 U/L	No	Yes	Yes	No	No	No	Yes	Yes	No	＜8	No	Non-tip or bottom	≥60mm2	T3~T4	N0	No	No	Laparoscopic surgery	＜270 min	＜270 min	Yes	＜20 ng/ml	＜0.2 ng/ml	≥3	≥0.05 ng/ml	＜10 mg/l	≥10 mg/l	-5.62092	No	internal validation set
83	≥65	≥25 kg/m2	＜3	≥30 g/l	＜3	＜360 U/L	No	No	Yes	No	Yes	Yes	No	Yes	No	＜8	No	Non-tip or bottom	＜60mm2	T1~T2	N0	No	Yes	Robotic surgery	＜270 min	＜270 min	Yes	≥20 ng/ml	＜0.2 ng/ml	≥3	＜0.05 ng/ml	≥10 mg/l	＜10 mg/l	-3.75999	No	internal validation set
84	＜65	≥25 kg/m2	＜3	≥30 g/l	＜3	＜360 U/L	No	No	Yes	No	No	No	No	No	No	＜8	Yes	Non-tip or bottom	＜60mm2	T1~T2	N0	No	No	Laparoscopic surgery	≥270 min	＜270 min	Yes	≥20 ng/ml	＜0.2 ng/ml	＜3	＜0.05 ng/ml	＜10 mg/l	＜10 mg/l	-6.21757	No	internal validation set
85	≥65	≥25 kg/m2	＜3	≥30 g/l	＜3	＜360 U/L	No	No	No	No	No	Yes	No	Yes	No	＜8	No	Non-tip or bottom	＜60mm2	T1~T2	N0	No	Yes	Laparoscopic surgery	≥270 min	＜270 min	Yes	＜20 ng/ml	≥0.2 ng/ml	＜3	＜0.05 ng/ml	≥10 mg/l	≥10 mg/l	-5.95934	No	internal validation set
86	≥65	≥25 kg/m2	＜3	≥30 g/l	＜3	＜360 U/L	No	No	No	No	No	Yes	No	No	No	＜8	No	Tip or bottom	＜60mm2	T1~T2	N0	No	No	Laparoscopic surgery	≥270 min	≥270 min	Yes	＜20 ng/ml	≥0.2 ng/ml	＜3	≥0.05 ng/ml	＜10 mg/l	＜10 mg/l	-4.48118	No	internal validation set
87	＜65	≥25 kg/m2	＜3	≥30 g/l	≥3	＜360 U/L	No	No	Yes	No	No	Yes	No	No	No	＜8	Yes	Non-tip or bottom	＜60mm2	T1~T2	N1	No	No	Laparoscopic surgery	＜270 min	≥270 min	No	＜20 ng/ml	≥0.2 ng/ml	＜3	≥0.05 ng/ml	≥10 mg/l	≥10 mg/l	-5.4778	No	internal validation set
88	≥65	＜25 kg/m2	≥3	＜30 g/l	≥3	＜360 U/L	No	Yes	Yes	No	No	No	Yes	No	No	＜8	No	Non-tip or bottom	＜60mm2	T1~T2	N0	No	Yes	Laparoscopic surgery	＜270 min	＜270 min	Yes	＜20 ng/ml	＜0.2 ng/ml	＜3	＜0.05 ng/ml	＜10 mg/l	＜10 mg/l	-3.42356	No	internal validation set
89	＜65	＜25 kg/m2	≥3	＜30 g/l	≥3	＜360 U/L	No	No	No	No	No	No	Yes	No	No	＜8	No	Non-tip or bottom	＜60mm2	T1~T2	N0	No	No	Robotic surgery	≥270 min	＜270 min	No	≥20 ng/ml	＜0.2 ng/ml	＜3	＜0.05 ng/ml	＜10 mg/l	≥10 mg/l	-6.59634	No	internal validation set
90	≥65	＜25 kg/m2	≥3	≥30 g/l	＜3	＜360 U/L	Yes	No	No	No	No	No	No	No	No	＜8	No	Non-tip or bottom	＜60mm2	T1~T2	N1	No	No	Laparoscopic surgery	≥270 min	＜270 min	No	＜20 ng/ml	＜0.2 ng/ml	＜3	＜0.05 ng/ml	＜10 mg/l	＜10 mg/l	-5.03311	No	internal validation set
91	＜65	＜25 kg/m2	＜3	＜30 g/l	＜3	＜360 U/L	No	Yes	No	No	No	No	No	No	No	＜8	Yes	Non-tip or bottom	＜60mm2	T1~T2	N0	No	No	Laparoscopic surgery	＜270 min	≥270 min	No	＜20 ng/ml	＜0.2 ng/ml	＜3	＜0.05 ng/ml	＜10 mg/l	＜10 mg/l	-2.94478	No	internal validation set
92	≥65	＜25 kg/m2	＜3	≥30 g/l	＜3	＜360 U/L	No	Yes	Yes	No	No	No	No	No	No	＜8	No	Non-tip or bottom	＜60mm2	T1~T2	N0	No	No	Robotic surgery	＜270 min	＜270 min	No	＜20 ng/ml	＜0.2 ng/ml	＜3	＜0.05 ng/ml	＜10 mg/l	＜10 mg/l	-5.9701	No	internal validation set
93	≥65	＜25 kg/m2	≥3	≥30 g/l	＜3	＜360 U/L	No	Yes	Yes	No	No	No	No	Yes	Yes	＜8	No	Non-tip or bottom	＜60mm2	T1~T2	N0	No	No	Laparoscopic surgery	＜270 min	＜270 min	No	＜20 ng/ml	＜0.2 ng/ml	＜3	＜0.05 ng/ml	＜10 mg/l	＜10 mg/l	-5.44796	No	internal validation set
94	＜65	≥25 kg/m2	＜3	＜30 g/l	＜3	≥360 U/L	No	No	No	No	Yes	No	No	No	No	＜8	No	Non-tip or bottom	＜60mm2	T1~T2	N0	No	No	Robotic surgery	＜270 min	＜270 min	No	＜20 ng/ml	＜0.2 ng/ml	＜3	＜0.05 ng/ml	＜10 mg/l	＜10 mg/l	-6.24363	No	internal validation set
95	＜65	≥25 kg/m2	≥3	≥30 g/l	≥3	＜360 U/L	No	No	No	No	Yes	No	No	No	Yes	≥8	No	Non-tip or bottom	＜60mm2	T1~T2	N0	No	No	Laparoscopic surgery	＜270 min	≥270 min	No	＜20 ng/ml	＜0.2 ng/ml	＜3	≥0.05 ng/ml	≥10 mg/l	＜10 mg/l	-4.15806	No	internal validation set
96	≥65	≥25 kg/m2	≥3	＜30 g/l	＜3	＜360 U/L	No	No	No	No	Yes	No	No	No	Yes	＜8	No	Non-tip or bottom	＜60mm2	T1~T2	N0	No	No	Laparoscopic surgery	＜270 min	＜270 min	Yes	＜20 ng/ml	＜0.2 ng/ml	＜3	＜0.05 ng/ml	＜10 mg/l	＜10 mg/l	-4.52656	No	internal validation set
97	＜65	≥25 kg/m2	≥3	≥30 g/l	≥3	≥360 U/L	No	No	No	No	No	No	No	Yes	No	＜8	No	Non-tip or bottom	≥60mm2	T3~T4	N0	Yes	No	Robotic surgery	＜270 min	＜270 min	Yes	＜20 ng/ml	＜0.2 ng/ml	＜3	≥0.05 ng/ml	＜10 mg/l	＜10 mg/l	-5.70544	No	internal validation set
98	＜65	＜25 kg/m2	＜3	≥30 g/l	≥3	＜360 U/L	No	No	No	No	Yes	No	Yes	Yes	No	＜8	No	Non-tip or bottom	≥60mm2	T1~T2	N0	No	No	Laparoscopic surgery	＜270 min	＜270 min	Yes	≥20 ng/ml	＜0.2 ng/ml	＜3	≥0.05 ng/ml	＜10 mg/l	＜10 mg/l	-4.56431	No	internal validation set
99	＜65	＜25 kg/m2	≥3	≥30 g/l	＜3	＜360 U/L	No	No	No	Yes	No	No	No	Yes	No	＜8	No	Non-tip or bottom	＜60mm2	T1~T2	N0	No	No	Laparoscopic surgery	＜270 min	＜270 min	Yes	＜20 ng/ml	＜0.2 ng/ml	≥3	＜0.05 ng/ml	＜10 mg/l	≥10 mg/l	-4.55091	No	internal validation set
100	＜65	＜25 kg/m2	＜3	＜30 g/l	＜3	≥360 U/L	Yes	Yes	No	Yes	Yes	Yes	No	Yes	No	≥8	No	Non-tip or bottom	＜60mm2	T3~T4	N0	Yes	No	Laparoscopic surgery	≥270 min	＜270 min	Yes	＜20 ng/ml	≥0.2 ng/ml	＜3	＜0.05 ng/ml	≥10 mg/l	＜10 mg/l	-5.05292	No	internal validation set
101	＜65	＜25 kg/m2	＜3	≥30 g/l	≥3	＜360 U/L	Yes	Yes	No	Yes	No	No	Yes	No	No	＜8	No	Non-tip or bottom	＜60mm2	T3~T4	N0	Yes	No	Robotic surgery	≥270 min	≥270 min	Yes	＜20 ng/ml	＜0.2 ng/ml	＜3	＜0.05 ng/ml	＜10 mg/l	≥10 mg/l	-4.97359	No	internal validation set
102	＜65	＜25 kg/m2	＜3	≥30 g/l	≥3	＜360 U/L	No	Yes	No	Yes	No	No	Yes	Yes	No	＜8	No	Tip or bottom	＜60mm2	T1~T2	N0	No	No	Laparoscopic surgery	＜270 min	≥270 min	No	＜20 ng/ml	＜0.2 ng/ml	＜3	＜0.05 ng/ml	＜10 mg/l	≥10 mg/l	-5.94958	No	internal validation set
103	＜65	＜25 kg/m2	＜3	≥30 g/l	≥3	＜360 U/L	Yes	Yes	Yes	No	No	Yes	No	Yes	No	＜8	No	Tip or bottom	＜60mm2	T1~T2	N0	No	No	Robotic surgery	＜270 min	＜270 min	Yes	＜20 ng/ml	＜0.2 ng/ml	≥3	＜0.05 ng/ml	≥10 mg/l	＜10 mg/l	-3.92815	No	internal validation set
104	≥65	＜25 kg/m2	＜3	≥30 g/l	＜3	＜360 U/L	No	No	No	No	No	Yes	Yes	Yes	No	＜8	No	Non-tip or bottom	≥60mm2	T1~T2	N1	No	No	Laparoscopic surgery	＜270 min	＜270 min	No	＜20 ng/ml	＜0.2 ng/ml	＜3	≥0.05 ng/ml	≥10 mg/l	＜10 mg/l	-4.39064	No	internal validation set
105	＜65	≥25 kg/m2	＜3	≥30 g/l	＜3	＜360 U/L	No	No	No	No	Yes	No	Yes	No	No	＜8	No	Non-tip or bottom	＜60mm2	T1~T2	N0	No	Yes	Robotic surgery	≥270 min	≥270 min	Yes	＜20 ng/ml	＜0.2 ng/ml	＜3	≥0.05 ng/ml	＜10 mg/l	＜10 mg/l	-5.00902	No	internal validation set
106	≥65	＜25 kg/m2	＜3	≥30 g/l	＜3	＜360 U/L	No	Yes	Yes	No	No	No	No	No	No	＜8	No	Non-tip or bottom	＜60mm2	T1~T2	N1	No	Yes	Laparoscopic surgery	＜270 min	＜270 min	Yes	＜20 ng/ml	＜0.2 ng/ml	＜3	＜0.05 ng/ml	＜10 mg/l	＜10 mg/l	-3.56838	No	internal validation set
107	≥65	≥25 kg/m2	≥3	＜30 g/l	＜3	＜360 U/L	No	No	Yes	No	No	No	No	No	No	＜8	No	Non-tip or bottom	＜60mm2	T1~T2	N1	No	No	Laparoscopic surgery	＜270 min	＜270 min	No	＜20 ng/ml	＜0.2 ng/ml	＜3	＜0.05 ng/ml	＜10 mg/l	＜10 mg/l	-5.1957	No	internal validation set
108	≥65	＜25 kg/m2	＜3	＜30 g/l	＜3	＜360 U/L	No	No	No	No	No	No	No	No	No	＜8	Yes	Non-tip or bottom	＜60mm2	T1~T2	N0	No	No	Laparoscopic surgery	＜270 min	＜270 min	No	＜20 ng/ml	＜0.2 ng/ml	＜3	＜0.05 ng/ml	＜10 mg/l	＜10 mg/l	-5.42938	No	internal validation set
109	≥65	＜25 kg/m2	≥3	≥30 g/l	＜3	≥360 U/L	No	No	Yes	No	No	No	No	No	No	＜8	No	Non-tip or bottom	＜60mm2	T1~T2	N0	No	No	Laparoscopic surgery	≥270 min	＜270 min	Yes	＜20 ng/ml	＜0.2 ng/ml	＜3	＜0.05 ng/ml	＜10 mg/l	＜10 mg/l	-3.8818	No	internal validation set
110	≥65	≥25 kg/m2	≥3	≥30 g/l	≥3	＜360 U/L	No	No	No	No	No	No	No	No	No	＜8	No	Non-tip or bottom	＜60mm2	T1~T2	N0	No	No	Robotic surgery	≥270 min	＜270 min	Yes	＜20 ng/ml	＜0.2 ng/ml	＜3	＜0.05 ng/ml	＜10 mg/l	＜10 mg/l	-3.66975	No	internal validation set
111	≥65	≥25 kg/m2	＜3	≥30 g/l	＜3	＜360 U/L	No	No	No	No	No	No	No	No	No	＜8	No	Non-tip or bottom	＜60mm2	T1~T2	N0	No	Yes	Robotic surgery	＜270 min	＜270 min	Yes	＜20 ng/ml	＜0.2 ng/ml	＜3	＜0.05 ng/ml	＜10 mg/l	＜10 mg/l	-4.36497	No	internal validation set
112	≥65	＜25 kg/m2	≥3	≥30 g/l	＜3	＜360 U/L	No	No	No	No	No	No	Yes	No	No	＜8	No	Non-tip or bottom	＜60mm2	T1~T2	N0	No	Yes	Laparoscopic surgery	≥270 min	＜270 min	Yes	＜20 ng/ml	＜0.2 ng/ml	＜3	＜0.05 ng/ml	≥10 mg/l	＜10 mg/l	-3.0562	No	internal validation set
113	≥65	＜25 kg/m2	≥3	＜30 g/l	≥3	≥360 U/L	No	No	No	No	No	No	No	No	No	＜8	No	Non-tip or bottom	＜60mm2	T1~T2	N0	No	No	Robotic surgery	≥270 min	＜270 min	Yes	＜20 ng/ml	＜0.2 ng/ml	＜3	＜0.05 ng/ml	＜10 mg/l	≥10 mg/l	-7.34944	No	internal validation set
114	＜65	≥25 kg/m2	≥3	≥30 g/l	≥3	＜360 U/L	No	No	No	Yes	No	No	Yes	No	No	＜8	No	Non-tip or bottom	＜60mm2	T1~T2	N0	No	No	Robotic surgery	＜270 min	＜270 min	No	＜20 ng/ml	＜0.2 ng/ml	≥3	＜0.05 ng/ml	＜10 mg/l	＜10 mg/l	-5.95465	No	internal validation set
115	≥65	≥25 kg/m2	≥3	≥30 g/l	≥3	≥360 U/L	No	No	No	Yes	No	No	No	Yes	No	＜8	No	Non-tip or bottom	＜60mm2	T1~T2	N0	No	No	Laparoscopic surgery	≥270 min	＜270 min	No	≥20 ng/ml	＜0.2 ng/ml	≥3	＜0.05 ng/ml	＜10 mg/l	＜10 mg/l	-3.02084	No	internal validation set
116	≥65	＜25 kg/m2	＜3	＜30 g/l	＜3	≥360 U/L	No	Yes	No	Yes	Yes	No	No	Yes	No	＜8	No	Non-tip or bottom	＜60mm2	T1~T2	N1	No	No	Robotic surgery	＜270 min	＜270 min	No	≥20 ng/ml	＜0.2 ng/ml	＜3	＜0.05 ng/ml	＜10 mg/l	≥10 mg/l	-6.31592	No	internal validation set
117	≥65	≥25 kg/m2	＜3	≥30 g/l	＜3	＜360 U/L	No	Yes	No	No	No	No	No	Yes	No	＜8	No	Non-tip or bottom	≥60mm2	T3~T4	N1	Yes	No	Robotic surgery	＜270 min	＜270 min	Yes	＜20 ng/ml	＜0.2 ng/ml	≥3	≥0.05 ng/ml	＜10 mg/l	≥10 mg/l	-4.59081	No	internal validation set
118	＜65	＜25 kg/m2	＜3	≥30 g/l	＜3	＜360 U/L	No	No	No	No	No	No	No	No	No	≥8	No	Non-tip or bottom	≥60mm2	T3~T4	N0	Yes	No	Laparoscopic surgery	＜270 min	≥270 min	Yes	＜20 ng/ml	＜0.2 ng/ml	≥3	＜0.05 ng/ml	＜10 mg/l	＜10 mg/l	-4.30514	No	internal validation set
119	≥65	＜25 kg/m2	＜3	≥30 g/l	＜3	＜360 U/L	No	No	No	No	No	Yes	No	No	No	≥8	No	Non-tip or bottom	≥60mm2	T1~T2	N1	No	No	Laparoscopic surgery	＜270 min	≥270 min	Yes	＜20 ng/ml	＜0.2 ng/ml	＜3	＜0.05 ng/ml	＜10 mg/l	＜10 mg/l	-2.71771	No	internal validation set
120	≥65	＜25 kg/m2	＜3	≥30 g/l	＜3	＜360 U/L	No	No	Yes	No	No	Yes	No	Yes	No	＜8	No	Non-tip or bottom	＜60mm2	T3~T4	N0	No	No	Robotic surgery	＜270 min	≥270 min	Yes	＜20 ng/ml	＜0.2 ng/ml	≥3	＜0.05 ng/ml	＜10 mg/l	≥10 mg/l	-5.38861	No	internal validation set
121	≥65	＜25 kg/m2	＜3	≥30 g/l	＜3	＜360 U/L	Yes	Yes	Yes	No	No	Yes	No	Yes	No	＜8	No	Non-tip or bottom	＜60mm2	T1~T2	N0	No	No	Robotic surgery	＜270 min	≥270 min	Yes	＜20 ng/ml	＜0.2 ng/ml	＜3	＜0.05 ng/ml	＜10 mg/l	＜10 mg/l	-4.6274	No	internal validation set
122	≥65	＜25 kg/m2	＜3	≥30 g/l	＜3	＜360 U/L	No	No	No	No	No	No	No	No	No	＜8	No	Tip or bottom	＜60mm2	T1~T2	N0	No	No	Laparoscopic surgery	＜270 min	≥270 min	No	＜20 ng/ml	＜0.2 ng/ml	＜3	＜0.05 ng/ml	＜10 mg/l	＜10 mg/l	-3.67148	No	internal validation set
123	≥65	＜25 kg/m2	≥3	≥30 g/l	＜3	＜360 U/L	Yes	No	Yes	No	No	Yes	No	No	No	＜8	No	Non-tip or bottom	＜60mm2	T1~T2	N0	No	No	Robotic surgery	＜270 min	＜270 min	Yes	＜20 ng/ml	＜0.2 ng/ml	＜3	≥0.05 ng/ml	≥10 mg/l	＜10 mg/l	-5.32679	No	internal validation set
124	＜65	＜25 kg/m2	＜3	≥30 g/l	＜3	＜360 U/L	No	No	No	No	No	Yes	No	No	No	≥8	No	Non-tip or bottom	＜60mm2	T1~T2	N0	No	No	Laparoscopic surgery	＜270 min	＜270 min	Yes	＜20 ng/ml	＜0.2 ng/ml	＜3	≥0.05 ng/ml	≥10 mg/l	＜10 mg/l	-4.2621	No	internal validation set
125	＜65	≥25 kg/m2	≥3	≥30 g/l	＜3	＜360 U/L	No	No	No	No	No	No	No	No	No	＜8	No	Non-tip or bottom	＜60mm2	T1~T2	N0	No	Yes	Laparoscopic surgery	＜270 min	＜270 min	Yes	＜20 ng/ml	＜0.2 ng/ml	＜3	＜0.05 ng/ml	≥10 mg/l	＜10 mg/l	-5.30307	No	internal validation set
126	≥65	＜25 kg/m2	＜3	＜30 g/l	＜3	＜360 U/L	Yes	No	No	No	No	No	No	No	No	＜8	Yes	Non-tip or bottom	＜60mm2	T1~T2	N0	No	Yes	Robotic surgery	＜270 min	＜270 min	No	＜20 ng/ml	＜0.2 ng/ml	＜3	≥0.05 ng/ml	＜10 mg/l	＜10 mg/l	-5.08697	No	internal validation set
127	＜65	≥25 kg/m2	≥3	＜30 g/l	≥3	＜360 U/L	Yes	No	No	No	No	No	No	No	No	＜8	Yes	Non-tip or bottom	＜60mm2	T1~T2	N0	No	Yes	Laparoscopic surgery	＜270 min	＜270 min	No	＜20 ng/ml	＜0.2 ng/ml	＜3	＜0.05 ng/ml	＜10 mg/l	＜10 mg/l	-4.6479	No	internal validation set
128	＜65	≥25 kg/m2	＜3	＜30 g/l	＜3	＜360 U/L	Yes	No	No	Yes	Yes	No	Yes	No	No	＜8	Yes	Non-tip or bottom	＜60mm2	T1~T2	N1	No	No	Laparoscopic surgery	＜270 min	＜270 min	No	＜20 ng/ml	＜0.2 ng/ml	≥3	≥0.05 ng/ml	＜10 mg/l	＜10 mg/l	-4.50277	No	internal validation set
129	＜65	≥25 kg/m2	＜3	＜30 g/l	＜3	＜360 U/L	No	No	No	Yes	Yes	No	Yes	No	No	＜8	No	Non-tip or bottom	＜60mm2	T1~T2	N1	No	No	Robotic surgery	≥270 min	＜270 min	Yes	＜20 ng/ml	＜0.2 ng/ml	≥3	＜0.05 ng/ml	＜10 mg/l	＜10 mg/l	-4.74775	No	internal validation set
130	＜65	＜25 kg/m2	＜3	＜30 g/l	≥3	≥360 U/L	No	Yes	No	No	Yes	No	Yes	No	No	＜8	No	Non-tip or bottom	＜60mm2	T1~T2	N0	No	No	Laparoscopic surgery	≥270 min	≥270 min	Yes	＜20 ng/ml	＜0.2 ng/ml	＜3	＜0.05 ng/ml	＜10 mg/l	≥10 mg/l	-2.40924	No	internal validation set
131	≥65	≥25 kg/m2	≥3	≥30 g/l	＜3	≥360 U/L	No	No	No	No	No	No	No	No	No	＜8	No	Non-tip or bottom	＜60mm2	T1~T2	N0	No	No	Robotic surgery	≥270 min	≥270 min	No	＜20 ng/ml	＜0.2 ng/ml	＜3	＜0.05 ng/ml	＜10 mg/l	≥10 mg/l	-4.09727	No	internal validation set
132	≥65	＜25 kg/m2	＜3	≥30 g/l	＜3	≥360 U/L	No	Yes	Yes	No	Yes	No	No	No	No	＜8	No	Non-tip or bottom	≥60mm2	T3~T4	N1	Yes	No	Robotic surgery	＜270 min	≥270 min	Yes	＜20 ng/ml	＜0.2 ng/ml	≥3	≥0.05 ng/ml	＜10 mg/l	＜10 mg/l	-3.80599	No	internal validation set
133	＜65	≥25 kg/m2	＜3	≥30 g/l	＜3	≥360 U/L	No	Yes	Yes	Yes	No	No	No	No	No	＜8	No	Non-tip or bottom	＜60mm2	T1~T2	N0	No	No	Robotic surgery	＜270 min	＜270 min	No	＜20 ng/ml	＜0.2 ng/ml	＜3	＜0.05 ng/ml	＜10 mg/l	＜10 mg/l	-6.54663	No	internal validation set
134	≥65	＜25 kg/m2	≥3	≥30 g/l	＜3	＜360 U/L	No	No	No	Yes	Yes	Yes	No	Yes	No	＜8	No	Non-tip or bottom	≥60mm2	T3~T4	N0	Yes	Yes	Robotic surgery	＜270 min	≥270 min	Yes	＜20 ng/ml	＜0.2 ng/ml	≥3	＜0.05 ng/ml	＜10 mg/l	≥10 mg/l	-5.53578	No	internal validation set
135	＜65	＜25 kg/m2	＜3	≥30 g/l	＜3	≥360 U/L	No	Yes	No	No	No	Yes	No	Yes	No	＜8	No	Non-tip or bottom	＜60mm2	T1~T2	N0	No	Yes	Laparoscopic surgery	≥270 min	＜270 min	Yes	≥20 ng/ml	＜0.2 ng/ml	＜3	＜0.05 ng/ml	＜10 mg/l	≥10 mg/l	-4.02146	No	internal validation set
136	≥65	＜25 kg/m2	＜3	≥30 g/l	＜3	＜360 U/L	No	No	Yes	No	Yes	No	No	No	No	＜8	No	Non-tip or bottom	≥60mm2	T1~T2	N0	No	No	Robotic surgery	＜270 min	＜270 min	Yes	＜20 ng/ml	＜0.2 ng/ml	≥3	≥0.05 ng/ml	≥10 mg/l	＜10 mg/l	-6.1824	No	internal validation set
137	≥65	＜25 kg/m2	＜3	≥30 g/l	＜3	＜360 U/L	No	No	Yes	Yes	No	No	Yes	No	No	＜8	No	Tip or bottom	＜60mm2	T1~T2	N0	No	No	Robotic surgery	＜270 min	＜270 min	Yes	≥20 ng/ml	＜0.2 ng/ml	＜3	＜0.05 ng/ml	＜10 mg/l	＜10 mg/l	-5.56163	No	internal validation set
138	≥65	＜25 kg/m2	＜3	≥30 g/l	＜3	＜360 U/L	No	No	Yes	No	No	Yes	Yes	No	No	＜8	No	Non-tip or bottom	＜60mm2	T1~T2	N0	No	No	Laparoscopic surgery	＜270 min	＜270 min	No	＜20 ng/ml	≥0.2 ng/ml	＜3	≥0.05 ng/ml	＜10 mg/l	＜10 mg/l	-5.78923	No	internal validation set
139	≥65	＜25 kg/m2	＜3	＜30 g/l	＜3	＜360 U/L	No	No	No	No	No	No	No	Yes	No	＜8	No	Non-tip or bottom	≥60mm2	T1~T2	N0	No	Yes	Laparoscopic surgery	＜270 min	＜270 min	No	≥20 ng/ml	＜0.2 ng/ml	＜3	≥0.05 ng/ml	≥10 mg/l	＜10 mg/l	-4.47134	No	internal validation set
140	≥65	＜25 kg/m2	＜3	＜30 g/l	＜3	＜360 U/L	No	No	Yes	No	No	No	No	No	No	＜8	No	Non-tip or bottom	＜60mm2	T1~T2	N0	No	No	Robotic surgery	＜270 min	＜270 min	Yes	＜20 ng/ml	≥0.2 ng/ml	＜3	≥0.05 ng/ml	＜10 mg/l	＜10 mg/l	-6.2895	No	internal validation set
141	≥65	＜25 kg/m2	＜3	≥30 g/l	＜3	＜360 U/L	No	No	Yes	No	No	Yes	No	No	No	＜8	No	Non-tip or bottom	＜60mm2	T1~T2	N0	No	No	Laparoscopic surgery	＜270 min	＜270 min	No	＜20 ng/ml	＜0.2 ng/ml	＜3	＜0.05 ng/ml	≥10 mg/l	＜10 mg/l	-3.45211	No	internal validation set
142	＜65	≥25 kg/m2	＜3	＜30 g/l	＜3	＜360 U/L	No	No	Yes	No	No	No	No	No	No	＜8	No	Non-tip or bottom	＜60mm2	T1~T2	N0	No	No	Robotic surgery	＜270 min	＜270 min	Yes	＜20 ng/ml	≥0.2 ng/ml	＜3	≥0.05 ng/ml	＜10 mg/l	＜10 mg/l	-4.15764	No	internal validation set
143	＜65	＜25 kg/m2	＜3	＜30 g/l	＜3	＜360 U/L	Yes	No	No	No	No	No	No	No	No	≥8	No	Non-tip or bottom	＜60mm2	T1~T2	N0	No	No	Robotic surgery	≥270 min	＜270 min	Yes	＜20 ng/ml	＜0.2 ng/ml	＜3	＜0.05 ng/ml	＜10 mg/l	＜10 mg/l	-5.86561	No	internal validation set
144	＜65	≥25 kg/m2	＜3	≥30 g/l	＜3	＜360 U/L	No	No	No	No	No	No	No	No	Yes	≥8	No	Non-tip or bottom	＜60mm2	T1~T2	N1	No	No	Laparoscopic surgery	＜270 min	＜270 min	Yes	＜20 ng/ml	＜0.2 ng/ml	≥3	＜0.05 ng/ml	＜10 mg/l	＜10 mg/l	-4.01958	No	internal validation set
145	＜65	≥25 kg/m2	＜3	＜30 g/l	＜3	＜360 U/L	No	No	No	No	No	No	No	No	No	＜8	No	Non-tip or bottom	＜60mm2	T1~T2	N0	No	No	Laparoscopic surgery	≥270 min	≥270 min	Yes	≥20 ng/ml	＜0.2 ng/ml	＜3	＜0.05 ng/ml	＜10 mg/l	≥10 mg/l	-6.7356	No	internal validation set
146	＜65	＜25 kg/m2	＜3	＜30 g/l	＜3	＜360 U/L	No	No	No	No	No	No	No	No	No	＜8	No	Non-tip or bottom	＜60mm2	T3~T4	N0	Yes	No	Robotic surgery	＜270 min	≥270 min	Yes	＜20 ng/ml	＜0.2 ng/ml	＜3	＜0.05 ng/ml	＜10 mg/l	≥10 mg/l	-5.64718	No	internal validation set
147	≥65	＜25 kg/m2	＜3	＜30 g/l	≥3	＜360 U/L	No	Yes	No	No	Yes	No	No	No	No	＜8	No	Non-tip or bottom	＜60mm2	T1~T2	N0	No	No	Laparoscopic surgery	＜270 min	≥270 min	Yes	＜20 ng/ml	＜0.2 ng/ml	≥3	＜0.05 ng/ml	＜10 mg/l	＜10 mg/l	-6.70204	No	internal validation set
148	≥65	＜25 kg/m2	＜3	＜30 g/l	≥3	≥360 U/L	Yes	No	No	No	Yes	No	No	No	No	＜8	Yes	Non-tip or bottom	＜60mm2	T1~T2	N0	No	No	Robotic surgery	＜270 min	＜270 min	Yes	＜20 ng/ml	＜0.2 ng/ml	＜3	＜0.05 ng/ml	＜10 mg/l	≥10 mg/l	-5.74234	No	internal validation set
149	≥65	≥25 kg/m2	＜3	＜30 g/l	＜3	≥360 U/L	No	Yes	No	No	No	No	No	No	No	＜8	Yes	Non-tip or bottom	＜60mm2	T3~T4	N0	Yes	No	Robotic surgery	＜270 min	＜270 min	Yes	＜20 ng/ml	＜0.2 ng/ml	＜3	＜0.05 ng/ml	≥10 mg/l	＜10 mg/l	-2.67981	No	internal validation set
150	≥65	≥25 kg/m2	≥3	≥30 g/l	≥3	＜360 U/L	No	No	No	No	No	No	No	No	No	＜8	No	Non-tip or bottom	＜60mm2	T1~T2	N0	No	No	Robotic surgery	≥270 min	≥270 min	Yes	＜20 ng/ml	＜0.2 ng/ml	≥3	＜0.05 ng/ml	＜10 mg/l	＜10 mg/l	-6.35451	No	internal validation set
151	≥65	＜25 kg/m2	＜3	≥30 g/l	＜3	＜360 U/L	No	No	Yes	No	Yes	No	Yes	Yes	No	＜8	No	Tip or bottom	＜60mm2	T1~T2	N0	No	No	Laparoscopic surgery	＜270 min	＜270 min	No	＜20 ng/ml	＜0.2 ng/ml	＜3	≥0.05 ng/ml	≥10 mg/l	≥10 mg/l	-5.31838	No	internal validation set
152	＜65	＜25 kg/m2	≥3	≥30 g/l	＜3	≥360 U/L	No	No	Yes	No	No	Yes	No	Yes	Yes	＜8	No	Non-tip or bottom	≥60mm2	T1~T2	N0	No	No	Laparoscopic surgery	≥270 min	≥270 min	Yes	＜20 ng/ml	＜0.2 ng/ml	≥3	＜0.05 ng/ml	＜10 mg/l	≥10 mg/l	-5.87926	No	internal validation set
153	＜65	＜25 kg/m2	＜3	≥30 g/l	＜3	＜360 U/L	No	No	Yes	No	Yes	No	No	Yes	No	＜8	No	Tip or bottom	＜60mm2	T1~T2	N0	No	No	Robotic surgery	≥270 min	≥270 min	No	＜20 ng/ml	＜0.2 ng/ml	≥3	＜0.05 ng/ml	＜10 mg/l	≥10 mg/l	-5.67894	No	internal validation set
154	≥65	≥25 kg/m2	＜3	≥30 g/l	＜3	≥360 U/L	No	Yes	No	Yes	No	No	Yes	Yes	No	＜8	No	Non-tip or bottom	＜60mm2	T1~T2	N0	No	No	Robotic surgery	＜270 min	＜270 min	Yes	＜20 ng/ml	≥0.2 ng/ml	＜3	＜0.05 ng/ml	＜10 mg/l	＜10 mg/l	-3.25867	No	internal validation set
155	≥65	＜25 kg/m2	≥3	≥30 g/l	＜3	＜360 U/L	No	No	Yes	No	No	No	No	No	No	＜8	No	Tip or bottom	≥60mm2	T1~T2	N0	No	Yes	Laparoscopic surgery	＜270 min	＜270 min	No	＜20 ng/ml	＜0.2 ng/ml	＜3	＜0.05 ng/ml	＜10 mg/l	＜10 mg/l	-4.15623	No	internal validation set
156	≥65	＜25 kg/m2	≥3	＜30 g/l	＜3	≥360 U/L	No	Yes	No	Yes	No	No	Yes	Yes	No	＜8	No	Non-tip or bottom	＜60mm2	T1~T2	N0	No	No	Robotic surgery	＜270 min	≥270 min	No	＜20 ng/ml	＜0.2 ng/ml	＜3	＜0.05 ng/ml	＜10 mg/l	＜10 mg/l	-4.50346	No	internal validation set
157	≥65	＜25 kg/m2	＜3	＜30 g/l	＜3	＜360 U/L	No	No	Yes	Yes	Yes	Yes	Yes	Yes	No	＜8	No	Non-tip or bottom	＜60mm2	T1~T2	N1	No	Yes	Laparoscopic surgery	＜270 min	＜270 min	Yes	＜20 ng/ml	＜0.2 ng/ml	＜3	≥0.05 ng/ml	＜10 mg/l	＜10 mg/l	-3.52994	No	internal validation set
158	≥65	＜25 kg/m2	＜3	＜30 g/l	≥3	＜360 U/L	No	No	No	No	No	No	No	No	No	＜8	No	Non-tip or bottom	≥60mm2	T1~T2	N0	No	No	Robotic surgery	＜270 min	≥270 min	Yes	≥20 ng/ml	＜0.2 ng/ml	＜3	＜0.05 ng/ml	＜10 mg/l	＜10 mg/l	-4.68171	No	internal validation set
159	＜65	＜25 kg/m2	≥3	≥30 g/l	≥3	＜360 U/L	No	No	No	No	No	Yes	No	No	No	＜8	No	Non-tip or bottom	＜60mm2	T1~T2	N1	No	Yes	Laparoscopic surgery	＜270 min	＜270 min	Yes	＜20 ng/ml	＜0.2 ng/ml	＜3	＜0.05 ng/ml	≥10 mg/l	＜10 mg/l	-4.6633	No	internal validation set
160	≥65	＜25 kg/m2	≥3	≥30 g/l	＜3	＜360 U/L	No	No	No	Yes	No	No	Yes	No	No	＜8	No	Non-tip or bottom	＜60mm2	T1~T2	N0	No	Yes	Robotic surgery	＜270 min	≥270 min	Yes	≥20 ng/ml	＜0.2 ng/ml	＜3	≥0.05 ng/ml	＜10 mg/l	＜10 mg/l	-6.66423	No	internal validation set
161	＜65	＜25 kg/m2	＜3	＜30 g/l	≥3	＜360 U/L	No	No	No	No	No	No	No	No	No	＜8	No	Non-tip or bottom	＜60mm2	T1~T2	N0	No	No	Laparoscopic surgery	≥270 min	＜270 min	Yes	≥20 ng/ml	＜0.2 ng/ml	＜3	＜0.05 ng/ml	≥10 mg/l	＜10 mg/l	-4.79188	No	internal validation set
162	≥65	＜25 kg/m2	＜3	＜30 g/l	＜3	＜360 U/L	No	No	Yes	Yes	No	No	No	No	No	＜8	No	Non-tip or bottom	＜60mm2	T3~T4	N1	Yes	No	Robotic surgery	＜270 min	＜270 min	No	＜20 ng/ml	＜0.2 ng/ml	＜3	＜0.05 ng/ml	＜10 mg/l	＜10 mg/l	-5.19779	No	internal validation set
163	≥65	＜25 kg/m2	＜3	≥30 g/l	＜3	＜360 U/L	No	Yes	No	No	No	No	No	No	No	＜8	No	Non-tip or bottom	＜60mm2	T1~T2	N0	No	Yes	Laparoscopic surgery	＜270 min	＜270 min	Yes	＜20 ng/ml	＜0.2 ng/ml	＜3	＜0.05 ng/ml	＜10 mg/l	＜10 mg/l	-3.29253	No	internal validation set
164	≥65	≥25 kg/m2	＜3	＜30 g/l	＜3	＜360 U/L	No	No	Yes	No	No	No	No	No	No	＜8	No	Non-tip or bottom	＜60mm2	T1~T2	N0	No	Yes	Robotic surgery	＜270 min	≥270 min	No	＜20 ng/ml	＜0.2 ng/ml	＜3	＜0.05 ng/ml	＜10 mg/l	＜10 mg/l	-5.95809	No	internal validation set
165	≥65	＜25 kg/m2	＜3	＜30 g/l	＜3	＜360 U/L	No	No	No	No	No	No	No	No	No	≥8	No	Non-tip or bottom	＜60mm2	T3~T4	N0	No	No	Laparoscopic surgery	＜270 min	＜270 min	Yes	≥20 ng/ml	＜0.2 ng/ml	＜3	＜0.05 ng/ml	＜10 mg/l	≥10 mg/l	-4.25565	No	internal validation set
166	≥65	＜25 kg/m2	＜3	＜30 g/l	＜3	＜360 U/L	Yes	No	No	No	No	Yes	No	Yes	No	＜8	Yes	Tip or bottom	＜60mm2	T3~T4	N0	No	No	Robotic surgery	＜270 min	＜270 min	Yes	≥20 ng/ml	＜0.2 ng/ml	≥3	＜0.05 ng/ml	＜10 mg/l	＜10 mg/l	-3.65741	No	internal validation set
167	≥65	＜25 kg/m2	＜3	＜30 g/l	＜3	＜360 U/L	No	No	No	No	No	Yes	No	No	No	＜8	No	Tip or bottom	＜60mm2	T1~T2	N0	No	Yes	Laparoscopic surgery	≥270 min	＜270 min	No	＜20 ng/ml	＜0.2 ng/ml	≥3	＜0.05 ng/ml	＜10 mg/l	＜10 mg/l	-5.06174	No	internal validation set
168	＜65	≥25 kg/m2	＜3	≥30 g/l	＜3	＜360 U/L	No	No	No	No	No	No	No	No	No	＜8	No	Non-tip or bottom	＜60mm2	T3~T4	N0	No	Yes	Robotic surgery	＜270 min	＜270 min	Yes	＜20 ng/ml	＜0.2 ng/ml	≥3	≥0.05 ng/ml	＜10 mg/l	≥10 mg/l	-5.60403	No	internal validation set
169	＜65	＜25 kg/m2	＜3	≥30 g/l	≥3	＜360 U/L	Yes	No	Yes	No	No	No	No	No	No	＜8	No	Non-tip or bottom	＜60mm2	T1~T2	N0	No	No	Laparoscopic surgery	＜270 min	＜270 min	No	＜20 ng/ml	＜0.2 ng/ml	≥3	＜0.05 ng/ml	＜10 mg/l	≥10 mg/l	-5.60869	No	internal validation set
170	≥65	＜25 kg/m2	＜3	≥30 g/l	≥3	≥360 U/L	Yes	No	Yes	No	Yes	No	Yes	No	No	＜8	No	Non-tip or bottom	＜60mm2	T1~T2	N0	No	Yes	Laparoscopic surgery	＜270 min	＜270 min	Yes	＜20 ng/ml	＜0.2 ng/ml	＜3	≥0.05 ng/ml	＜10 mg/l	＜10 mg/l	-7.59652	No	internal validation set
171	＜65	≥25 kg/m2	＜3	≥30 g/l	＜3	≥360 U/L	No	Yes	No	Yes	No	No	Yes	No	No	＜8	No	Non-tip or bottom	＜60mm2	T1~T2	N0	No	Yes	Robotic surgery	≥270 min	＜270 min	No	＜20 ng/ml	＜0.2 ng/ml	＜3	＜0.05 ng/ml	＜10 mg/l	＜10 mg/l	-2.98158	No	internal validation set
172	＜65	＜25 kg/m2	＜3	≥30 g/l	＜3	＜360 U/L	No	Yes	No	Yes	No	No	Yes	No	No	＜8	No	Tip or bottom	＜60mm2	T1~T2	N0	No	No	Robotic surgery	＜270 min	＜270 min	Yes	＜20 ng/ml	＜0.2 ng/ml	＜3	＜0.05 ng/ml	＜10 mg/l	＜10 mg/l	-4.85622	No	internal validation set
173	＜65	≥25 kg/m2	＜3	≥30 g/l	＜3	≥360 U/L	No	Yes	Yes	Yes	No	No	Yes	Yes	No	＜8	No	Non-tip or bottom	＜60mm2	T1~T2	N1	No	No	Robotic surgery	＜270 min	＜270 min	Yes	≥20 ng/ml	＜0.2 ng/ml	＜3	＜0.05 ng/ml	≥10 mg/l	≥10 mg/l	-6.99548	No	internal validation set
174	＜65	≥25 kg/m2	≥3	＜30 g/l	＜3	＜360 U/L	No	No	No	No	No	Yes	No	No	No	＜8	No	Non-tip or bottom	＜60mm2	T1~T2	N0	No	No	Laparoscopic surgery	≥270 min	＜270 min	Yes	＜20 ng/ml	＜0.2 ng/ml	＜3	＜0.05 ng/ml	＜10 mg/l	＜10 mg/l	-3.52787	No	internal validation set
175	＜65	≥25 kg/m2	≥3	≥30 g/l	＜3	≥360 U/L	No	No	No	No	No	No	No	No	No	＜8	No	Non-tip or bottom	＜60mm2	T1~T2	N1	No	No	Laparoscopic surgery	＜270 min	＜270 min	Yes	＜20 ng/ml	＜0.2 ng/ml	＜3	＜0.05 ng/ml	＜10 mg/l	＜10 mg/l	-2.85152	No	internal validation set
176	＜65	＜25 kg/m2	＜3	＜30 g/l	＜3	＜360 U/L	No	No	Yes	Yes	Yes	Yes	No	Yes	No	＜8	No	Non-tip or bottom	＜60mm2	T1~T2	N0	No	No	Robotic surgery	＜270 min	＜270 min	Yes	＜20 ng/ml	＜0.2 ng/ml	＜3	≥0.05 ng/ml	＜10 mg/l	＜10 mg/l	-5.85663	No	internal validation set
177	≥65	＜25 kg/m2	＜3	≥30 g/l	＜3	＜360 U/L	No	No	No	No	No	No	No	No	No	＜8	No	Non-tip or bottom	＜60mm2	T3~T4	N0	Yes	No	Laparoscopic surgery	＜270 min	＜270 min	Yes	＜20 ng/ml	≥0.2 ng/ml	＜3	≥0.05 ng/ml	＜10 mg/l	＜10 mg/l	-6.83809	No	internal validation set
178	＜65	＜25 kg/m2	≥3	＜30 g/l	＜3	＜360 U/L	No	Yes	No	No	No	Yes	No	No	No	＜8	No	Non-tip or bottom	＜60mm2	T1~T2	N0	No	No	Robotic surgery	＜270 min	＜270 min	Yes	＜20 ng/ml	＜0.2 ng/ml	＜3	＜0.05 ng/ml	＜10 mg/l	＜10 mg/l	-5.60525	No	internal validation set
179	≥65	＜25 kg/m2	≥3	＜30 g/l	≥3	＜360 U/L	No	Yes	No	No	No	Yes	No	No	No	＜8	No	Non-tip or bottom	≥60mm2	T3~T4	N0	Yes	No	Laparoscopic surgery	＜270 min	≥270 min	No	＜20 ng/ml	＜0.2 ng/ml	＜3	＜0.05 ng/ml	＜10 mg/l	＜10 mg/l	-4.10439	No	internal validation set
180	＜65	＜25 kg/m2	＜3	＜30 g/l	≥3	＜360 U/L	No	Yes	No	No	No	Yes	No	No	No	＜8	No	Non-tip or bottom	≥60mm2	T1~T2	N0	No	Yes	Laparoscopic surgery	＜270 min	＜270 min	Yes	＜20 ng/ml	＜0.2 ng/ml	＜3	＜0.05 ng/ml	＜10 mg/l	＜10 mg/l	-3.02563	No	internal validation set
181	＜65	＜25 kg/m2	＜3	≥30 g/l	≥3	＜360 U/L	No	No	No	No	No	No	No	No	No	＜8	No	Non-tip or bottom	＜60mm2	T3~T4	N0	Yes	Yes	Robotic surgery	＜270 min	＜270 min	Yes	＜20 ng/ml	＜0.2 ng/ml	＜3	＜0.05 ng/ml	＜10 mg/l	＜10 mg/l	-4.88348	No	internal validation set
182	＜65	＜25 kg/m2	＜3	＜30 g/l	＜3	＜360 U/L	No	No	Yes	No	No	No	Yes	No	No	＜8	No	Non-tip or bottom	≥60mm2	T1~T2	N0	No	Yes	Laparoscopic surgery	≥270 min	≥270 min	Yes	＜20 ng/ml	＜0.2 ng/ml	≥3	＜0.05 ng/ml	＜10 mg/l	＜10 mg/l	-4.47141	No	internal validation set
183	≥65	＜25 kg/m2	＜3	≥30 g/l	＜3	＜360 U/L	No	No	Yes	No	No	No	No	No	No	≥8	No	Tip or bottom	＜60mm2	T1~T2	N0	No	No	Laparoscopic surgery	≥270 min	≥270 min	No	＜20 ng/ml	＜0.2 ng/ml	≥3	＜0.05 ng/ml	＜10 mg/l	＜10 mg/l	-4.29546	No	internal validation set
184	＜65	≥25 kg/m2	＜3	≥30 g/l	＜3	＜360 U/L	No	No	No	No	No	No	Yes	No	No	≥8	No	Non-tip or bottom	≥60mm2	T1~T2	N0	No	Yes	Robotic surgery	≥270 min	＜270 min	No	＜20 ng/ml	＜0.2 ng/ml	≥3	＜0.05 ng/ml	＜10 mg/l	＜10 mg/l	-6.74948	No	internal validation set
185	≥65	＜25 kg/m2	＜3	≥30 g/l	＜3	＜360 U/L	No	No	No	Yes	No	No	No	No	No	≥8	No	Tip or bottom	＜60mm2	T1~T2	N0	No	No	Laparoscopic surgery	＜270 min	≥270 min	Yes	＜20 ng/ml	＜0.2 ng/ml	＜3	＜0.05 ng/ml	＜10 mg/l	＜10 mg/l	-4.39697	No	internal validation set
186	≥65	＜25 kg/m2	＜3	≥30 g/l	≥3	＜360 U/L	No	Yes	Yes	Yes	No	No	Yes	No	Yes	＜8	No	Tip or bottom	＜60mm2	T1~T2	N0	No	No	Laparoscopic surgery	＜270 min	≥270 min	No	＜20 ng/ml	＜0.2 ng/ml	＜3	＜0.05 ng/ml	≥10 mg/l	≥10 mg/l	-5.77025	No	internal validation set
187	≥65	≥25 kg/m2	≥3	≥30 g/l	＜3	＜360 U/L	No	No	No	Yes	No	No	Yes	No	Yes	＜8	No	Non-tip or bottom	＜60mm2	T1~T2	N0	No	Yes	Laparoscopic surgery	＜270 min	＜270 min	No	≥20 ng/ml	＜0.2 ng/ml	≥3	＜0.05 ng/ml	≥10 mg/l	≥10 mg/l	-5.43188	No	internal validation set
188	≥65	≥25 kg/m2	＜3	≥30 g/l	＜3	＜360 U/L	No	No	No	No	No	No	Yes	Yes	No	＜8	No	Non-tip or bottom	＜60mm2	T1~T2	N0	No	No	Robotic surgery	≥270 min	＜270 min	No	＜20 ng/ml	≥0.2 ng/ml	＜3	＜0.05 ng/ml	＜10 mg/l	≥10 mg/l	-6.75494	No	internal validation set
189	≥65	＜25 kg/m2	≥3	＜30 g/l	≥3	＜360 U/L	No	Yes	Yes	No	No	No	No	Yes	No	＜8	No	Non-tip or bottom	＜60mm2	T1~T2	N0	No	No	Laparoscopic surgery	＜270 min	＜270 min	No	＜20 ng/ml	＜0.2 ng/ml	＜3	＜0.05 ng/ml	＜10 mg/l	≥10 mg/l	-6.86638	No	internal validation set
190	＜65	＜25 kg/m2	≥3	＜30 g/l	＜3	≥360 U/L	No	Yes	No	No	No	No	No	Yes	No	＜8	No	Non-tip or bottom	＜60mm2	T1~T2	N0	No	No	Robotic surgery	＜270 min	＜270 min	No	≥20 ng/ml	＜0.2 ng/ml	＜3	＜0.05 ng/ml	＜10 mg/l	＜10 mg/l	-5.33441	No	internal validation set
191	＜65	＜25 kg/m2	≥3	≥30 g/l	＜3	≥360 U/L	Yes	No	No	No	Yes	No	No	No	No	＜8	No	Non-tip or bottom	＜60mm2	T1~T2	N1	No	Yes	Robotic surgery	＜270 min	≥270 min	Yes	≥20 ng/ml	＜0.2 ng/ml	＜3	≥0.05 ng/ml	＜10 mg/l	≥10 mg/l	-6.28104	No	internal validation set
192	≥65	≥25 kg/m2	≥3	≥30 g/l	＜3	＜360 U/L	No	No	No	No	No	No	No	Yes	No	＜8	No	Non-tip or bottom	＜60mm2	T1~T2	N1	No	No	Laparoscopic surgery	＜270 min	≥270 min	Yes	＜20 ng/ml	＜0.2 ng/ml	＜3	≥0.05 ng/ml	＜10 mg/l	＜10 mg/l	-6.18033	No	internal validation set
193	≥65	＜25 kg/m2	＜3	≥30 g/l	＜3	＜360 U/L	No	No	No	No	No	Yes	No	Yes	No	＜8	No	Non-tip or bottom	＜60mm2	T1~T2	N0	No	No	Laparoscopic surgery	＜270 min	≥270 min	Yes	＜20 ng/ml	＜0.2 ng/ml	＜3	≥0.05 ng/ml	≥10 mg/l	＜10 mg/l	-5.59325	No	internal validation set
194	≥65	≥25 kg/m2	≥3	≥30 g/l	≥3	＜360 U/L	No	No	Yes	No	No	No	No	Yes	No	＜8	No	Non-tip or bottom	＜60mm2	T1~T2	N0	No	Yes	Laparoscopic surgery	＜270 min	≥270 min	Yes	＜20 ng/ml	≥0.2 ng/ml	＜3	＜0.05 ng/ml	＜10 mg/l	＜10 mg/l	-4.41483	No	internal validation set
195	≥65	≥25 kg/m2	＜3	＜30 g/l	≥3	＜360 U/L	No	No	Yes	No	No	No	No	No	No	＜8	No	Non-tip or bottom	＜60mm2	T1~T2	N0	No	No	Laparoscopic surgery	＜270 min	＜270 min	No	＜20 ng/ml	≥0.2 ng/ml	＜3	＜0.05 ng/ml	＜10 mg/l	＜10 mg/l	-5.49159	No	internal validation set
196	＜65	≥25 kg/m2	≥3	≥30 g/l	≥3	＜360 U/L	Yes	No	No	No	No	Yes	No	No	No	＜8	No	Non-tip or bottom	＜60mm2	T1~T2	N0	No	No	Laparoscopic surgery	＜270 min	＜270 min	No	＜20 ng/ml	＜0.2 ng/ml	＜3	＜0.05 ng/ml	≥10 mg/l	＜10 mg/l	-2.10331	No	internal validation set
197	＜65	＜25 kg/m2	≥3	＜30 g/l	＜3	≥360 U/L	No	No	No	No	No	No	No	No	No	＜8	No	Non-tip or bottom	＜60mm2	T3~T4	N0	Yes	Yes	Robotic surgery	＜270 min	＜270 min	No	＜20 ng/ml	＜0.2 ng/ml	＜3	＜0.05 ng/ml	＜10 mg/l	＜10 mg/l	-5.57206	No	internal validation set
198	＜65	＜25 kg/m2	≥3	≥30 g/l	≥3	≥360 U/L	No	No	No	No	No	Yes	No	No	No	＜8	No	Non-tip or bottom	＜60mm2	T3~T4	N0	Yes	No	Robotic surgery	＜270 min	＜270 min	No	＜20 ng/ml	＜0.2 ng/ml	＜3	＜0.05 ng/ml	＜10 mg/l	＜10 mg/l	-4.78686	No	internal validation set
199	＜65	＜25 kg/m2	＜3	＜30 g/l	＜3	＜360 U/L	No	No	No	No	No	Yes	No	No	No	≥8	No	Non-tip or bottom	＜60mm2	T1~T2	N0	No	No	Robotic surgery	＜270 min	＜270 min	Yes	＜20 ng/ml	＜0.2 ng/ml	＜3	＜0.05 ng/ml	＜10 mg/l	＜10 mg/l	-3.68974	No	internal validation set
200	＜65	＜25 kg/m2	＜3	＜30 g/l	＜3	≥360 U/L	No	Yes	No	Yes	No	No	No	No	No	≥8	No	Non-tip or bottom	＜60mm2	T1~T2	N0	No	No	Robotic surgery	＜270 min	＜270 min	No	＜20 ng/ml	＜0.2 ng/ml	≥3	＜0.05 ng/ml	＜10 mg/l	＜10 mg/l	-4.33211	No	internal validation set
201	≥65	＜25 kg/m2	＜3	≥30 g/l	＜3	＜360 U/L	No	Yes	No	No	No	Yes	Yes	No	No	≥8	No	Non-tip or bottom	≥60mm2	T1~T2	N0	No	No	Robotic surgery	＜270 min	＜270 min	Yes	＜20 ng/ml	＜0.2 ng/ml	＜3	＜0.05 ng/ml	＜10 mg/l	≥10 mg/l	-4.06714	No	internal validation set
202	＜65	＜25 kg/m2	＜3	＜30 g/l	＜3	＜360 U/L	No	No	No	No	Yes	No	Yes	No	No	≥8	No	Tip or bottom	＜60mm2	T1~T2	N0	No	Yes	Robotic surgery	＜270 min	＜270 min	Yes	＜20 ng/ml	＜0.2 ng/ml	≥3	＜0.05 ng/ml	＜10 mg/l	≥10 mg/l	-4.12656	No	internal validation set
203	≥65	≥25 kg/m2	＜3	≥30 g/l	＜3	＜360 U/L	No	No	No	No	No	No	No	No	No	＜8	No	Non-tip or bottom	≥60mm2	T1~T2	N1	No	Yes	Laparoscopic surgery	≥270 min	＜270 min	Yes	＜20 ng/ml	＜0.2 ng/ml	＜3	＜0.05 ng/ml	＜10 mg/l	＜10 mg/l	-6.78973	No	internal validation set
204	≥65	＜25 kg/m2	＜3	≥30 g/l	＜3	＜360 U/L	No	Yes	No	No	No	No	No	Yes	No	＜8	No	Tip or bottom	≥60mm2	T1~T2	N0	No	No	Robotic surgery	＜270 min	＜270 min	Yes	＜20 ng/ml	＜0.2 ng/ml	＜3	≥0.05 ng/ml	＜10 mg/l	＜10 mg/l	-2.3948	No	internal validation set
205	≥65	＜25 kg/m2	＜3	≥30 g/l	＜3	＜360 U/L	No	No	No	Yes	No	No	No	Yes	Yes	≥8	No	Non-tip or bottom	＜60mm2	T1~T2	N1	No	Yes	Robotic surgery	＜270 min	＜270 min	Yes	≥20 ng/ml	＜0.2 ng/ml	≥3	≥0.05 ng/ml	＜10 mg/l	≥10 mg/l	-4.64659	No	internal validation set
206	≥65	≥25 kg/m2	＜3	≥30 g/l	＜3	＜360 U/L	No	No	No	No	Yes	No	Yes	Yes	Yes	＜8	No	Non-tip or bottom	≥60mm2	T1~T2	N0	No	No	Laparoscopic surgery	≥270 min	＜270 min	No	＜20 ng/ml	≥0.2 ng/ml	≥3	＜0.05 ng/ml	＜10 mg/l	＜10 mg/l	-4.6575	No	internal validation set
207	≥65	≥25 kg/m2	＜3	≥30 g/l	＜3	＜360 U/L	No	No	No	No	No	No	Yes	No	No	＜8	No	Non-tip or bottom	≥60mm2	T1~T2	N1	No	No	Robotic surgery	≥270 min	＜270 min	Yes	＜20 ng/ml	＜0.2 ng/ml	＜3	≥0.05 ng/ml	＜10 mg/l	≥10 mg/l	-4.09198	No	internal validation set
208	≥65	＜25 kg/m2	＜3	≥30 g/l	＜3	＜360 U/L	Yes	No	Yes	Yes	Yes	No	No	No	No	＜8	No	Non-tip or bottom	≥60mm2	T1~T2	N0	No	No	Robotic surgery	＜270 min	＜270 min	Yes	＜20 ng/ml	＜0.2 ng/ml	＜3	＜0.05 ng/ml	＜10 mg/l	＜10 mg/l	-7.16796	No	internal validation set
209	≥65	＜25 kg/m2	≥3	≥30 g/l	≥3	＜360 U/L	No	No	Yes	Yes	No	No	No	No	No	＜8	No	Non-tip or bottom	＜60mm2	T1~T2	N0	No	No	Laparoscopic surgery	＜270 min	＜270 min	Yes	＜20 ng/ml	＜0.2 ng/ml	＜3	＜0.05 ng/ml	＜10 mg/l	≥10 mg/l	-4.46789	No	internal validation set
210	＜65	＜25 kg/m2	＜3	＜30 g/l	＜3	＜360 U/L	No	No	Yes	No	No	No	No	No	No	＜8	No	Non-tip or bottom	＜60mm2	T1~T2	N0	No	No	Laparoscopic surgery	＜270 min	＜270 min	Yes	≥20 ng/ml	＜0.2 ng/ml	＜3	＜0.05 ng/ml	≥10 mg/l	＜10 mg/l	-5.37281	No	internal validation set
211	≥65	＜25 kg/m2	＜3	＜30 g/l	＜3	＜360 U/L	No	Yes	Yes	No	No	No	No	Yes	No	＜8	Yes	Non-tip or bottom	＜60mm2	T1~T2	N0	No	No	Laparoscopic surgery	＜270 min	≥270 min	Yes	≥20 ng/ml	＜0.2 ng/ml	≥3	＜0.05 ng/ml	＜10 mg/l	＜10 mg/l	-5.4866	No	internal validation set
212	≥65	＜25 kg/m2	＜3	≥30 g/l	＜3	≥360 U/L	No	Yes	No	No	No	Yes	No	Yes	No	＜8	Yes	Non-tip or bottom	＜60mm2	T3~T4	N0	Yes	No	Robotic surgery	＜270 min	≥270 min	Yes	＜20 ng/ml	＜0.2 ng/ml	＜3	＜0.05 ng/ml	＜10 mg/l	＜10 mg/l	-6.54433	No	internal validation set
213	≥65	≥25 kg/m2	≥3	≥30 g/l	＜3	≥360 U/L	No	No	No	No	No	No	No	Yes	No	＜8	No	Non-tip or bottom	＜60mm2	T3~T4	N0	Yes	No	Laparoscopic surgery	≥270 min	＜270 min	No	＜20 ng/ml	＜0.2 ng/ml	＜3	＜0.05 ng/ml	＜10 mg/l	＜10 mg/l	-3.38331	No	internal validation set
214	≥65	≥25 kg/m2	＜3	＜30 g/l	≥3	＜360 U/L	No	No	No	No	No	Yes	No	Yes	No	＜8	No	Non-tip or bottom	＜60mm2	T1~T2	N0	No	No	Robotic surgery	≥270 min	＜270 min	No	＜20 ng/ml	＜0.2 ng/ml	＜3	＜0.05 ng/ml	＜10 mg/l	＜10 mg/l	-3.59917	No	internal validation set
215	＜65	＜25 kg/m2	≥3	≥30 g/l	＜3	＜360 U/L	No	No	No	No	No	Yes	No	No	No	＜8	No	Non-tip or bottom	＜60mm2	T1~T2	N0	No	No	Robotic surgery	＜270 min	＜270 min	No	＜20 ng/ml	＜0.2 ng/ml	＜3	＜0.05 ng/ml	＜10 mg/l	＜10 mg/l	-6.11032	No	internal validation set
216	＜65	≥25 kg/m2	≥3	≥30 g/l	＜3	＜360 U/L	No	No	No	No	No	No	Yes	No	No	＜8	No	Non-tip or bottom	＜60mm2	T1~T2	N0	No	No	Robotic surgery	＜270 min	≥270 min	Yes	＜20 ng/ml	＜0.2 ng/ml	＜3	＜0.05 ng/ml	＜10 mg/l	＜10 mg/l	-3.36265	No	internal validation set
217	＜65	＜25 kg/m2	≥3	≥30 g/l	＜3	＜360 U/L	No	No	No	No	No	No	Yes	No	No	＜8	No	Non-tip or bottom	＜60mm2	T1~T2	N0	No	No	Robotic surgery	＜270 min	＜270 min	No	＜20 ng/ml	＜0.2 ng/ml	＜3	＜0.05 ng/ml	＜10 mg/l	＜10 mg/l	-5.10025	No	internal validation set
218	≥65	＜25 kg/m2	≥3	≥30 g/l	＜3	＜360 U/L	No	No	No	No	No	No	No	No	No	＜8	No	Non-tip or bottom	＜60mm2	T1~T2	N0	No	No	Robotic surgery	＜270 min	＜270 min	No	＜20 ng/ml	＜0.2 ng/ml	＜3	＜0.05 ng/ml	＜10 mg/l	＜10 mg/l	-3.66174	No	internal validation set
219	＜65	＜25 kg/m2	＜3	≥30 g/l	≥3	＜360 U/L	No	No	No	No	Yes	Yes	No	No	No	≥8	No	Non-tip or bottom	＜60mm2	T1~T2	N1	No	Yes	Robotic surgery	＜270 min	≥270 min	Yes	＜20 ng/ml	＜0.2 ng/ml	＜3	≥0.05 ng/ml	＜10 mg/l	≥10 mg/l	-6.13305	No	internal validation set
220	≥65	＜25 kg/m2	＜3	≥30 g/l	＜3	＜360 U/L	No	Yes	Yes	Yes	Yes	Yes	Yes	No	No	≥8	No	Tip or bottom	＜60mm2	T1~T2	N0	No	No	Laparoscopic surgery	＜270 min	≥270 min	Yes	＜20 ng/ml	＜0.2 ng/ml	＜3	＜0.05 ng/ml	＜10 mg/l	≥10 mg/l	-4.61416	No	internal validation set
221	＜65	＜25 kg/m2	＜3	＜30 g/l	＜3	＜360 U/L	No	No	No	No	Yes	No	No	No	No	≥8	No	Tip or bottom	＜60mm2	T1~T2	N1	No	Yes	Robotic surgery	＜270 min	＜270 min	Yes	＜20 ng/ml	＜0.2 ng/ml	≥3	≥0.05 ng/ml	＜10 mg/l	＜10 mg/l	-4.01153	No	internal validation set
222	＜65	＜25 kg/m2	＜3	≥30 g/l	＜3	＜360 U/L	No	Yes	No	No	No	No	No	No	No	≥8	No	Non-tip or bottom	＜60mm2	T1~T2	N0	No	Yes	Robotic surgery	＜270 min	＜270 min	No	＜20 ng/ml	＜0.2 ng/ml	＜3	≥0.05 ng/ml	＜10 mg/l	＜10 mg/l	-6.904	No	internal validation set
223	≥65	＜25 kg/m2	＜3	≥30 g/l	＜3	＜360 U/L	No	Yes	Yes	No	No	No	No	No	No	＜8	No	Non-tip or bottom	＜60mm2	T1~T2	N0	No	No	Laparoscopic surgery	＜270 min	＜270 min	No	＜20 ng/ml	＜0.2 ng/ml	≥3	＜0.05 ng/ml	≥10 mg/l	＜10 mg/l	-6.7928	No	internal validation set
224	≥65	＜25 kg/m2	＜3	≥30 g/l	＜3	≥360 U/L	No	Yes	No	Yes	No	No	No	No	No	≥8	No	Non-tip or bottom	＜60mm2	T3~T4	N1	Yes	No	Robotic surgery	≥270 min	＜270 min	Yes	≥20 ng/ml	＜0.2 ng/ml	＜3	＜0.05 ng/ml	≥10 mg/l	＜10 mg/l	-4.05475	No	internal validation set
225	＜65	＜25 kg/m2	＜3	≥30 g/l	＜3	≥360 U/L	No	No	No	Yes	No	No	No	No	No	≥8	No	Non-tip or bottom	＜60mm2	T1~T2	N0	No	No	Robotic surgery	＜270 min	＜270 min	Yes	≥20 ng/ml	＜0.2 ng/ml	＜3	＜0.05 ng/ml	＜10 mg/l	＜10 mg/l	-5.16388	No	internal validation set
226	≥65	＜25 kg/m2	＜3	≥30 g/l	＜3	＜360 U/L	Yes	No	Yes	Yes	No	No	No	No	No	＜8	No	Non-tip or bottom	＜60mm2	T1~T2	N0	No	Yes	Robotic surgery	≥270 min	＜270 min	Yes	＜20 ng/ml	＜0.2 ng/ml	＜3	＜0.05 ng/ml	＜10 mg/l	＜10 mg/l	-4.39172	No	internal validation set
227	≥65	≥25 kg/m2	＜3	＜30 g/l	＜3	＜360 U/L	Yes	No	Yes	No	No	No	No	Yes	No	＜8	No	Non-tip or bottom	≥60mm2	T3~T4	N0	Yes	No	Robotic surgery	≥270 min	＜270 min	Yes	＜20 ng/ml	＜0.2 ng/ml	＜3	＜0.05 ng/ml	＜10 mg/l	＜10 mg/l	-5.31952	No	internal validation set
228	≥65	＜25 kg/m2	＜3	＜30 g/l	＜3	＜360 U/L	No	No	Yes	No	No	No	No	No	No	＜8	No	Non-tip or bottom	＜60mm2	T1~T2	N0	No	Yes	Laparoscopic surgery	≥270 min	＜270 min	Yes	＜20 ng/ml	＜0.2 ng/ml	＜3	＜0.05 ng/ml	＜10 mg/l	＜10 mg/l	-3.33619	No	internal validation set
229	≥65	＜25 kg/m2	＜3	≥30 g/l	＜3	＜360 U/L	No	No	No	No	Yes	No	No	No	No	＜8	No	Non-tip or bottom	＜60mm2	T1~T2	N0	No	Yes	Robotic surgery	＜270 min	＜270 min	No	＜20 ng/ml	＜0.2 ng/ml	＜3	＜0.05 ng/ml	＜10 mg/l	＜10 mg/l	-2.93793	No	internal validation set
230	＜65	≥25 kg/m2	＜3	≥30 g/l	＜3	≥360 U/L	No	Yes	Yes	No	No	No	No	No	No	＜8	No	Non-tip or bottom	＜60mm2	T3~T4	N0	No	No	Laparoscopic surgery	＜270 min	＜270 min	Yes	＜20 ng/ml	＜0.2 ng/ml	＜3	＜0.05 ng/ml	＜10 mg/l	＜10 mg/l	-5.91498	No	internal validation set
231	≥65	≥25 kg/m2	＜3	≥30 g/l	＜3	≥360 U/L	No	No	No	No	No	No	No	Yes	No	＜8	No	Non-tip or bottom	≥60mm2	T3~T4	N0	No	No	Laparoscopic surgery	＜270 min	＜270 min	Yes	＜20 ng/ml	＜0.2 ng/ml	＜3	≥0.05 ng/ml	＜10 mg/l	＜10 mg/l	-4.3951	No	internal validation set
232	≥65	≥25 kg/m2	＜3	≥30 g/l	≥3	＜360 U/L	No	Yes	No	No	No	No	No	No	No	＜8	No	Tip or bottom	≥60mm2	T1~T2	N0	No	No	Robotic surgery	＜270 min	＜270 min	Yes	＜20 ng/ml	＜0.2 ng/ml	＜3	＜0.05 ng/ml	＜10 mg/l	＜10 mg/l	-6.03106	No	internal validation set
233	≥65	＜25 kg/m2	＜3	≥30 g/l	＜3	＜360 U/L	No	No	No	No	No	No	No	Yes	No	＜8	No	Tip or bottom	＜60mm2	T1~T2	N0	No	No	Robotic surgery	＜270 min	＜270 min	No	＜20 ng/ml	＜0.2 ng/ml	＜3	≥0.05 ng/ml	＜10 mg/l	≥10 mg/l	-5.51287	No	internal validation set
234	≥65	＜25 kg/m2	＜3	≥30 g/l	＜3	＜360 U/L	No	Yes	No	No	No	No	No	Yes	No	＜8	No	Non-tip or bottom	≥60mm2	T1~T2	N0	No	No	Robotic surgery	＜270 min	≥270 min	No	＜20 ng/ml	＜0.2 ng/ml	＜3	＜0.05 ng/ml	＜10 mg/l	≥10 mg/l	-5.59234	No	internal validation set
235	＜65	＜25 kg/m2	≥3	≥30 g/l	≥3	＜360 U/L	No	Yes	No	No	No	No	No	Yes	No	＜8	No	Non-tip or bottom	＜60mm2	T1~T2	N0	No	No	Laparoscopic surgery	＜270 min	＜270 min	Yes	＜20 ng/ml	＜0.2 ng/ml	＜3	＜0.05 ng/ml	＜10 mg/l	＜10 mg/l	-4.39202	No	internal validation set
236	＜65	＜25 kg/m2	＜3	≥30 g/l	≥3	＜360 U/L	No	Yes	No	No	No	No	No	No	No	＜8	No	Non-tip or bottom	＜60mm2	T1~T2	N0	No	Yes	Laparoscopic surgery	＜270 min	＜270 min	Yes	＜20 ng/ml	＜0.2 ng/ml	＜3	≥0.05 ng/ml	＜10 mg/l	≥10 mg/l	-5.78827	No	internal validation set
237	≥65	＜25 kg/m2	≥3	≥30 g/l	≥3	＜360 U/L	No	No	No	No	No	No	Yes	No	No	＜8	No	Non-tip or bottom	≥60mm2	T1~T2	N0	No	No	Laparoscopic surgery	＜270 min	≥270 min	Yes	＜20 ng/ml	＜0.2 ng/ml	＜3	＜0.05 ng/ml	＜10 mg/l	≥10 mg/l	-3.81226	No	internal validation set
238	＜65	＜25 kg/m2	≥3	≥30 g/l	＜3	＜360 U/L	No	No	No	No	No	Yes	Yes	No	Yes	＜8	No	Non-tip or bottom	＜60mm2	T1~T2	N0	No	No	Laparoscopic surgery	＜270 min	≥270 min	Yes	＜20 ng/ml	≥0.2 ng/ml	≥3	＜0.05 ng/ml	＜10 mg/l	＜10 mg/l	-5.26041	No	internal validation set
239	＜65	＜25 kg/m2	＜3	≥30 g/l	≥3	＜360 U/L	No	No	No	No	No	No	No	No	No	＜8	No	Non-tip or bottom	＜60mm2	T1~T2	N1	No	No	Robotic surgery	≥270 min	＜270 min	No	＜20 ng/ml	＜0.2 ng/ml	＜3	＜0.05 ng/ml	≥10 mg/l	＜10 mg/l	-5.68833	No	internal validation set
240	≥65	＜25 kg/m2	≥3	＜30 g/l	＜3	＜360 U/L	No	No	No	No	No	No	Yes	No	No	＜8	No	Non-tip or bottom	＜60mm2	T1~T2	N0	No	No	Robotic surgery	＜270 min	＜270 min	No	＜20 ng/ml	＜0.2 ng/ml	≥3	＜0.05 ng/ml	＜10 mg/l	＜10 mg/l	-7.09423	No	internal validation set
241	＜65	≥25 kg/m2	＜3	＜30 g/l	＜3	＜360 U/L	No	No	No	Yes	No	No	No	No	No	≥8	No	Non-tip or bottom	＜60mm2	T1~T2	N1	No	No	Robotic surgery	≥270 min	＜270 min	Yes	≥20 ng/ml	＜0.2 ng/ml	≥3	≥0.05 ng/ml	＜10 mg/l	＜10 mg/l	-5.85313	No	internal validation set
242	≥65	＜25 kg/m2	＜3	＜30 g/l	＜3	＜360 U/L	Yes	No	Yes	Yes	Yes	No	No	No	No	≥8	No	Non-tip or bottom	＜60mm2	T1~T2	N0	No	No	Robotic surgery	≥270 min	≥270 min	No	≥20 ng/ml	＜0.2 ng/ml	＜3	＜0.05 ng/ml	＜10 mg/l	＜10 mg/l	-6.50758	No	internal validation set
243	＜65	≥25 kg/m2	＜3	≥30 g/l	＜3	＜360 U/L	No	Yes	No	No	No	No	No	No	No	≥8	No	Non-tip or bottom	＜60mm2	T1~T2	N0	No	No	Robotic surgery	＜270 min	≥270 min	Yes	≥20 ng/ml	＜0.2 ng/ml	＜3	＜0.05 ng/ml	＜10 mg/l	＜10 mg/l	-5.00947	No	internal validation set
244	＜65	＜25 kg/m2	＜3	≥30 g/l	＜3	≥360 U/L	Yes	No	No	No	No	No	No	No	No	≥8	No	Non-tip or bottom	＜60mm2	T3~T4	N0	Yes	No	Robotic surgery	＜270 min	＜270 min	Yes	＜20 ng/ml	＜0.2 ng/ml	＜3	＜0.05 ng/ml	≥10 mg/l	＜10 mg/l	-6.31818	No	internal validation set
245	≥65	＜25 kg/m2	＜3	＜30 g/l	＜3	＜360 U/L	No	No	No	No	Yes	No	No	Yes	No	＜8	No	Non-tip or bottom	＜60mm2	T1~T2	N0	No	No	Robotic surgery	＜270 min	＜270 min	No	＜20 ng/ml	≥0.2 ng/ml	＜3	＜0.05 ng/ml	＜10 mg/l	＜10 mg/l	-4.89138	No	internal validation set
246	≥65	＜25 kg/m2	＜3	≥30 g/l	＜3	≥360 U/L	No	No	No	No	No	No	No	Yes	No	≥8	No	Non-tip or bottom	＜60mm2	T3~T4	N0	No	No	Laparoscopic surgery	＜270 min	＜270 min	Yes	＜20 ng/ml	＜0.2 ng/ml	＜3	＜0.05 ng/ml	＜10 mg/l	＜10 mg/l	-4.87322	No	internal validation set
247	＜65	≥25 kg/m2	＜3	＜30 g/l	≥3	≥360 U/L	No	No	Yes	No	No	No	No	No	No	＜8	No	Non-tip or bottom	＜60mm2	T1~T2	N0	No	No	Laparoscopic surgery	＜270 min	＜270 min	No	＜20 ng/ml	＜0.2 ng/ml	＜3	＜0.05 ng/ml	＜10 mg/l	＜10 mg/l	-4.4696	No	internal validation set
248	≥65	＜25 kg/m2	≥3	≥30 g/l	≥3	＜360 U/L	Yes	No	No	No	Yes	Yes	No	No	No	＜8	No	Non-tip or bottom	＜60mm2	T1~T2	N0	No	No	Robotic surgery	≥270 min	＜270 min	Yes	＜20 ng/ml	＜0.2 ng/ml	＜3	＜0.05 ng/ml	≥10 mg/l	≥10 mg/l	-5.9668	No	internal validation set
249	＜65	≥25 kg/m2	＜3	≥30 g/l	＜3	＜360 U/L	Yes	No	Yes	No	No	No	No	Yes	No	＜8	No	Non-tip or bottom	＜60mm2	T3~T4	N0	No	No	Robotic surgery	＜270 min	＜270 min	No	＜20 ng/ml	＜0.2 ng/ml	＜3	＜0.05 ng/ml	＜10 mg/l	＜10 mg/l	-4.83542	No	internal validation set
250	≥65	≥25 kg/m2	≥3	≥30 g/l	≥3	＜360 U/L	No	Yes	Yes	No	No	Yes	Yes	No	No	＜8	No	Non-tip or bottom	＜60mm2	T3~T4	N0	No	No	Laparoscopic surgery	＜270 min	＜270 min	No	＜20 ng/ml	＜0.2 ng/ml	＜3	＜0.05 ng/ml	≥10 mg/l	＜10 mg/l	-5.05179	No	internal validation set
251	≥65	＜25 kg/m2	≥3	≥30 g/l	＜3	＜360 U/L	No	Yes	No	Yes	No	Yes	No	Yes	No	＜8	No	Non-tip or bottom	≥60mm2	T1~T2	N0	No	No	Laparoscopic surgery	＜270 min	＜270 min	Yes	＜20 ng/ml	＜0.2 ng/ml	＜3	＜0.05 ng/ml	＜10 mg/l	≥10 mg/l	-5.43499	No	internal validation set
252	≥65	＜25 kg/m2	＜3	≥30 g/l	≥3	＜360 U/L	No	No	No	Yes	No	No	No	No	No	＜8	No	Tip or bottom	≥60mm2	T1~T2	N0	No	No	Laparoscopic surgery	＜270 min	＜270 min	Yes	＜20 ng/ml	＜0.2 ng/ml	＜3	＜0.05 ng/ml	＜10 mg/l	≥10 mg/l	-4.28507	No	internal validation set
253	≥65	＜25 kg/m2	≥3	≥30 g/l	＜3	＜360 U/L	No	No	No	No	No	No	No	No	No	＜8	No	Non-tip or bottom	＜60mm2	T1~T2	N0	No	No	Laparoscopic surgery	＜270 min	＜270 min	Yes	＜20 ng/ml	＜0.2 ng/ml	＜3	＜0.05 ng/ml	≥10 mg/l	＜10 mg/l	-3.90866	No	internal validation set
254	≥65	＜25 kg/m2	＜3	≥30 g/l	≥3	＜360 U/L	No	No	Yes	No	No	No	Yes	Yes	No	＜8	No	Tip or bottom	≥60mm2	T1~T2	N1	No	No	Laparoscopic surgery	＜270 min	≥270 min	Yes	＜20 ng/ml	＜0.2 ng/ml	＜3	≥0.05 ng/ml	＜10 mg/l	＜10 mg/l	-4.03254	No	internal validation set
255	≥65	＜25 kg/m2	≥3	≥30 g/l	＜3	＜360 U/L	No	No	Yes	No	No	Yes	Yes	No	No	＜8	No	Non-tip or bottom	≥60mm2	T1~T2	N1	No	No	Robotic surgery	＜270 min	＜270 min	Yes	＜20 ng/ml	＜0.2 ng/ml	≥3	＜0.05 ng/ml	≥10 mg/l	≥10 mg/l	-4.53922	No	internal validation set
256	＜65	＜25 kg/m2	＜3	＜30 g/l	＜3	＜360 U/L	No	Yes	Yes	No	Yes	Yes	Yes	Yes	No	＜8	No	Non-tip or bottom	≥60mm2	T1~T2	N0	No	Yes	Robotic surgery	≥270 min	＜270 min	No	＜20 ng/ml	＜0.2 ng/ml	≥3	≥0.05 ng/ml	＜10 mg/l	≥10 mg/l	-4.97588	No	internal validation set
257	≥65	＜25 kg/m2	≥3	≥30 g/l	＜3	＜360 U/L	No	No	No	No	Yes	No	No	No	No	＜8	No	Non-tip or bottom	≥60mm2	T1~T2	N0	No	Yes	Laparoscopic surgery	≥270 min	＜270 min	No	＜20 ng/ml	≥0.2 ng/ml	＜3	＜0.05 ng/ml	≥10 mg/l	＜10 mg/l	-5.63301	No	internal validation set
258	＜65	＜25 kg/m2	＜3	≥30 g/l	＜3	≥360 U/L	No	No	No	Yes	No	Yes	No	No	No	＜8	No	Non-tip or bottom	＜60mm2	T1~T2	N0	No	No	Laparoscopic surgery	≥270 min	≥270 min	Yes	＜20 ng/ml	＜0.2 ng/ml	＜3	＜0.05 ng/ml	＜10 mg/l	＜10 mg/l	-6.07824	No	internal validation set
259	＜65	＜25 kg/m2	≥3	≥30 g/l	＜3	≥360 U/L	No	No	No	Yes	No	No	No	No	No	≥8	Yes	Non-tip or bottom	＜60mm2	T1~T2	N1	No	No	Robotic surgery	≥270 min	≥270 min	Yes	＜20 ng/ml	≥0.2 ng/ml	≥3	＜0.05 ng/ml	＜10 mg/l	＜10 mg/l	-5.11712	No	internal validation set
260	＜65	＜25 kg/m2	＜3	≥30 g/l	＜3	＜360 U/L	No	No	No	Yes	No	No	No	No	No	≥8	No	Non-tip or bottom	＜60mm2	T1~T2	N0	No	No	Laparoscopic surgery	＜270 min	＜270 min	No	≥20 ng/ml	＜0.2 ng/ml	≥3	＜0.05 ng/ml	＜10 mg/l	＜10 mg/l	-5.0046	No	internal validation set
261	＜65	≥25 kg/m2	＜3	＜30 g/l	＜3	≥360 U/L	No	No	Yes	No	No	No	No	No	No	＜8	Yes	Non-tip or bottom	＜60mm2	T1~T2	N0	No	No	Laparoscopic surgery	≥270 min	＜270 min	No	＜20 ng/ml	＜0.2 ng/ml	＜3	＜0.05 ng/ml	＜10 mg/l	＜10 mg/l	-5.1015	No	internal validation set
262	＜65	≥25 kg/m2	＜3	＜30 g/l	＜3	＜360 U/L	Yes	No	No	No	No	No	No	No	No	＜8	Yes	Non-tip or bottom	＜60mm2	T1~T2	N0	No	No	Laparoscopic surgery	≥270 min	＜270 min	No	＜20 ng/ml	≥0.2 ng/ml	＜3	＜0.05 ng/ml	＜10 mg/l	＜10 mg/l	-4.80481	No	internal validation set
263	≥65	＜25 kg/m2	＜3	＜30 g/l	＜3	＜360 U/L	No	No	No	No	No	No	No	No	Yes	＜8	No	Non-tip or bottom	＜60mm2	T1~T2	N0	No	No	Laparoscopic surgery	≥270 min	≥270 min	Yes	＜20 ng/ml	＜0.2 ng/ml	＜3	＜0.05 ng/ml	＜10 mg/l	＜10 mg/l	-6.07733	No	internal validation set
264	≥65	≥25 kg/m2	＜3	＜30 g/l	＜3	＜360 U/L	Yes	No	No	Yes	No	No	No	No	No	＜8	No	Non-tip or bottom	＜60mm2	T3~T4	N0	Yes	Yes	Laparoscopic surgery	＜270 min	≥270 min	Yes	＜20 ng/ml	＜0.2 ng/ml	＜3	≥0.05 ng/ml	＜10 mg/l	＜10 mg/l	-6.85747	No	internal validation set
265	≥65	≥25 kg/m2	＜3	≥30 g/l	≥3	＜360 U/L	Yes	Yes	Yes	No	No	No	No	No	No	＜8	No	Non-tip or bottom	＜60mm2	T3~T4	N0	Yes	Yes	Laparoscopic surgery	＜270 min	＜270 min	Yes	＜20 ng/ml	＜0.2 ng/ml	＜3	＜0.05 ng/ml	＜10 mg/l	＜10 mg/l	-3.68045	No	internal validation set
266	≥65	＜25 kg/m2	＜3	≥30 g/l	≥3	＜360 U/L	No	Yes	No	No	No	No	Yes	Yes	No	＜8	No	Non-tip or bottom	＜60mm2	T1~T2	N0	No	No	Robotic surgery	＜270 min	≥270 min	Yes	＜20 ng/ml	＜0.2 ng/ml	＜3	≥0.05 ng/ml	＜10 mg/l	＜10 mg/l	-5.90666	No	internal validation set
267	≥65	≥25 kg/m2	＜3	＜30 g/l	＜3	＜360 U/L	Yes	No	No	No	No	No	Yes	Yes	No	＜8	No	Non-tip or bottom	＜60mm2	T1~T2	N0	No	Yes	Laparoscopic surgery	＜270 min	≥270 min	Yes	＜20 ng/ml	＜0.2 ng/ml	＜3	＜0.05 ng/ml	＜10 mg/l	≥10 mg/l	-6.09435	No	internal validation set
268	＜65	＜25 kg/m2	＜3	≥30 g/l	≥3	＜360 U/L	No	No	Yes	No	No	No	No	Yes	No	＜8	No	Non-tip or bottom	＜60mm2	T1~T2	N0	No	Yes	Laparoscopic surgery	＜270 min	＜270 min	Yes	＜20 ng/ml	＜0.2 ng/ml	＜3	≥0.05 ng/ml	＜10 mg/l	＜10 mg/l	-6.10596	No	internal validation set
269	≥65	＜25 kg/m2	≥3	＜30 g/l	＜3	＜360 U/L	No	Yes	Yes	No	No	No	Yes	No	No	＜8	No	Non-tip or bottom	＜60mm2	T1~T2	N0	No	No	Laparoscopic surgery	＜270 min	＜270 min	Yes	＜20 ng/ml	＜0.2 ng/ml	＜3	＜0.05 ng/ml	＜10 mg/l	≥10 mg/l	-6.05704	No	internal validation set
270	≥65	≥25 kg/m2	＜3	≥30 g/l	＜3	＜360 U/L	No	Yes	Yes	No	No	No	Yes	No	No	＜8	No	Tip or bottom	≥60mm2	T1~T2	N0	No	Yes	Robotic surgery	＜270 min	＜270 min	Yes	＜20 ng/ml	＜0.2 ng/ml	＜3	＜0.05 ng/ml	≥10 mg/l	≥10 mg/l	-4.52522	No	internal validation set
271	≥65	≥25 kg/m2	≥3	≥30 g/l	≥3	＜360 U/L	No	No	No	No	No	Yes	No	No	No	＜8	No	Tip or bottom	＜60mm2	T1~T2	N0	No	No	Laparoscopic surgery	≥270 min	＜270 min	No	＜20 ng/ml	＜0.2 ng/ml	＜3	＜0.05 ng/ml	＜10 mg/l	＜10 mg/l	-3.23052	No	internal validation set
272	≥65	＜25 kg/m2	＜3	＜30 g/l	≥3	＜360 U/L	No	No	No	No	No	No	No	No	No	＜8	No	Non-tip or bottom	＜60mm2	T1~T2	N0	No	No	Laparoscopic surgery	＜270 min	＜270 min	Yes	＜20 ng/ml	＜0.2 ng/ml	＜3	＜0.05 ng/ml	＜10 mg/l	＜10 mg/l	-5.47543	No	internal validation set
273	≥65	≥25 kg/m2	≥3	≥30 g/l	＜3	＜360 U/L	No	Yes	Yes	No	Yes	Yes	No	Yes	No	＜8	No	Non-tip or bottom	≥60mm2	T1~T2	N0	No	Yes	Robotic surgery	≥270 min	＜270 min	Yes	＜20 ng/ml	≥0.2 ng/ml	＜3	＜0.05 ng/ml	＜10 mg/l	＜10 mg/l	-4.62693	No	internal validation set
274	≥65	＜25 kg/m2	＜3	＜30 g/l	＜3	＜360 U/L	No	No	No	No	Yes	No	No	No	No	＜8	No	Non-tip or bottom	≥60mm2	T1~T2	N0	No	No	Robotic surgery	＜270 min	＜270 min	Yes	＜20 ng/ml	＜0.2 ng/ml	＜3	＜0.05 ng/ml	＜10 mg/l	＜10 mg/l	-5.87992	No	internal validation set
275	≥65	＜25 kg/m2	≥3	≥30 g/l	＜3	≥360 U/L	No	No	No	Yes	No	No	No	No	No	＜8	No	Non-tip or bottom	＜60mm2	T1~T2	N0	No	Yes	Robotic surgery	＜270 min	＜270 min	Yes	＜20 ng/ml	＜0.2 ng/ml	＜3	≥0.05 ng/ml	＜10 mg/l	＜10 mg/l	-6.27409	No	internal validation set
276	≥65	＜25 kg/m2	≥3	≥30 g/l	＜3	＜360 U/L	No	No	No	Yes	Yes	No	No	No	No	≥8	No	Non-tip or bottom	＜60mm2	T1~T2	N1	No	Yes	Robotic surgery	＜270 min	＜270 min	Yes	＜20 ng/ml	＜0.2 ng/ml	＜3	＜0.05 ng/ml	＜10 mg/l	＜10 mg/l	-5.20958	No	internal validation set
277	≥65	＜25 kg/m2	≥3	≥30 g/l	＜3	＜360 U/L	No	No	No	No	Yes	No	No	No	No	≥8	No	Non-tip or bottom	≥60mm2	T1~T2	N1	No	No	Laparoscopic surgery	≥270 min	＜270 min	Yes	＜20 ng/ml	＜0.2 ng/ml	≥3	＜0.05 ng/ml	＜10 mg/l	＜10 mg/l	-7.10586	No	internal validation set
278	≥65	＜25 kg/m2	＜3	≥30 g/l	＜3	≥360 U/L	No	No	No	Yes	No	No	No	No	No	＜8	No	Non-tip or bottom	≥60mm2	T1~T2	N0	No	No	Robotic surgery	＜270 min	＜270 min	No	＜20 ng/ml	＜0.2 ng/ml	＜3	＜0.05 ng/ml	≥10 mg/l	＜10 mg/l	-4.33884	No	internal validation set
279	＜65	＜25 kg/m2	＜3	≥30 g/l	＜3	＜360 U/L	Yes	No	No	No	No	No	No	No	No	≥8	No	Non-tip or bottom	≥60mm2	T1~T2	N0	No	No	Robotic surgery	＜270 min	＜270 min	Yes	＜20 ng/ml	＜0.2 ng/ml	＜3	＜0.05 ng/ml	＜10 mg/l	＜10 mg/l	-2.5896	No	internal validation set
280	≥65	＜25 kg/m2	＜3	≥30 g/l	＜3	≥360 U/L	Yes	No	No	No	No	No	No	No	Yes	＜8	No	Non-tip or bottom	＜60mm2	T1~T2	N0	No	No	Laparoscopic surgery	≥270 min	＜270 min	Yes	＜20 ng/ml	＜0.2 ng/ml	≥3	≥0.05 ng/ml	＜10 mg/l	＜10 mg/l	-4.90798	No	internal validation set
281	＜65	＜25 kg/m2	＜3	＜30 g/l	＜3	≥360 U/L	No	No	Yes	No	No	No	Yes	No	Yes	＜8	No	Non-tip or bottom	＜60mm2	T1~T2	N0	No	No	Robotic surgery	＜270 min	≥270 min	Yes	＜20 ng/ml	＜0.2 ng/ml	≥3	＜0.05 ng/ml	≥10 mg/l	＜10 mg/l	-4.65824	No	internal validation set
282	≥65	≥25 kg/m2	＜3	≥30 g/l	＜3	≥360 U/L	No	No	No	No	No	No	No	No	No	＜8	No	Tip or bottom	＜60mm2	T1~T2	N0	No	No	Robotic surgery	＜270 min	≥270 min	Yes	＜20 ng/ml	＜0.2 ng/ml	≥3	＜0.05 ng/ml	＜10 mg/l	＜10 mg/l	-4.45212	No	internal validation set
283	≥65	＜25 kg/m2	＜3	＜30 g/l	≥3	＜360 U/L	No	No	Yes	No	No	No	No	Yes	No	≥8	No	Tip or bottom	＜60mm2	T3~T4	N0	Yes	No	Laparoscopic surgery	＜270 min	＜270 min	Yes	＜20 ng/ml	＜0.2 ng/ml	＜3	＜0.05 ng/ml	＜10 mg/l	＜10 mg/l	-5.67564	No	internal validation set
284	≥65	≥25 kg/m2	≥3	＜30 g/l	≥3	＜360 U/L	No	No	No	No	No	No	No	No	No	＜8	No	Tip or bottom	＜60mm2	T3~T4	N0	No	No	Robotic surgery	＜270 min	＜270 min	No	≥20 ng/ml	＜0.2 ng/ml	≥3	＜0.05 ng/ml	＜10 mg/l	＜10 mg/l	-5.40841	No	internal validation set
285	≥65	＜25 kg/m2	≥3	≥30 g/l	≥3	＜360 U/L	No	No	No	No	No	Yes	No	Yes	No	＜8	No	Non-tip or bottom	＜60mm2	T1~T2	N0	No	Yes	Laparoscopic surgery	＜270 min	＜270 min	Yes	＜20 ng/ml	＜0.2 ng/ml	＜3	＜0.05 ng/ml	＜10 mg/l	≥10 mg/l	-6.11645	No	internal validation set
286	≥65	＜25 kg/m2	＜3	＜30 g/l	＜3	＜360 U/L	No	No	No	Yes	No	Yes	No	No	No	＜8	No	Non-tip or bottom	＜60mm2	T3~T4	N0	No	Yes	Robotic surgery	＜270 min	≥270 min	No	＜20 ng/ml	＜0.2 ng/ml	＜3	＜0.05 ng/ml	＜10 mg/l	＜10 mg/l	-4.26454	No	internal validation set
287	＜65	≥25 kg/m2	＜3	＜30 g/l	＜3	＜360 U/L	Yes	No	No	Yes	No	Yes	No	No	No	＜8	No	Non-tip or bottom	＜60mm2	T3~T4	N0	No	No	Robotic surgery	＜270 min	≥270 min	Yes	＜20 ng/ml	＜0.2 ng/ml	＜3	＜0.05 ng/ml	＜10 mg/l	≥10 mg/l	-3.1493	No	internal validation set
288	≥65	＜25 kg/m2	≥3	≥30 g/l	≥3	＜360 U/L	No	Yes	No	No	No	No	No	Yes	No	＜8	No	Non-tip or bottom	＜60mm2	T3~T4	N0	No	No	Robotic surgery	＜270 min	≥270 min	Yes	＜20 ng/ml	＜0.2 ng/ml	＜3	＜0.05 ng/ml	＜10 mg/l	≥10 mg/l	-4.30936	No	internal validation set
289	≥65	≥25 kg/m2	＜3	＜30 g/l	≥3	＜360 U/L	No	No	No	No	Yes	No	No	No	No	＜8	No	Non-tip or bottom	＜60mm2	T1~T2	N0	No	No	Robotic surgery	＜270 min	＜270 min	Yes	＜20 ng/ml	＜0.2 ng/ml	＜3	＜0.05 ng/ml	≥10 mg/l	＜10 mg/l	-3.57709	No	internal validation set
290	≥65	＜25 kg/m2	≥3	≥30 g/l	＜3	＜360 U/L	Yes	No	No	No	Yes	No	No	Yes	No	＜8	No	Non-tip or bottom	＜60mm2	T1~T2	N0	No	Yes	Robotic surgery	＜270 min	≥270 min	Yes	＜20 ng/ml	≥0.2 ng/ml	＜3	＜0.05 ng/ml	≥10 mg/l	＜10 mg/l	-6.60215	No	internal validation set
291	≥65	＜25 kg/m2	≥3	≥30 g/l	＜3	＜360 U/L	No	No	No	No	Yes	No	No	No	No	＜8	No	Non-tip or bottom	＜60mm2	T1~T2	N1	No	No	Robotic surgery	＜270 min	≥270 min	Yes	＜20 ng/ml	＜0.2 ng/ml	＜3	≥0.05 ng/ml	＜10 mg/l	＜10 mg/l	-6.25386	No	internal validation set
292	≥65	＜25 kg/m2	＜3	≥30 g/l	≥3	＜360 U/L	No	No	No	No	No	No	No	No	No	＜8	No	Non-tip or bottom	≥60mm2	T1~T2	N0	No	No	Laparoscopic surgery	≥270 min	≥270 min	Yes	＜20 ng/ml	＜0.2 ng/ml	＜3	≥0.05 ng/ml	＜10 mg/l	＜10 mg/l	-5.36187	No	internal validation set
293	≥65	＜25 kg/m2	＜3	≥30 g/l	＜3	＜360 U/L	No	No	No	No	No	No	No	No	No	＜8	No	Non-tip or bottom	≥60mm2	T1~T2	N1	No	Yes	Robotic surgery	≥270 min	≥270 min	Yes	＜20 ng/ml	＜0.2 ng/ml	＜3	＜0.05 ng/ml	＜10 mg/l	＜10 mg/l	-5.37643	No	internal validation set
294	≥65	＜25 kg/m2	＜3	≥30 g/l	＜3	≥360 U/L	No	No	Yes	No	No	No	No	No	No	≥8	No	Non-tip or bottom	＜60mm2	T1~T2	N0	No	Yes	Robotic surgery	≥270 min	＜270 min	Yes	＜20 ng/ml	≥0.2 ng/ml	＜3	≥0.05 ng/ml	＜10 mg/l	＜10 mg/l	-5.82482	No	internal validation set
295	≥65	＜25 kg/m2	＜3	＜30 g/l	＜3	＜360 U/L	No	No	Yes	No	No	No	No	No	No	＜8	No	Non-tip or bottom	＜60mm2	T1~T2	N1	No	Yes	Laparoscopic surgery	≥270 min	≥270 min	No	＜20 ng/ml	＜0.2 ng/ml	≥3	＜0.05 ng/ml	≥10 mg/l	＜10 mg/l	-5.91733	No	internal validation set
296	≥65	＜25 kg/m2	＜3	＜30 g/l	＜3	＜360 U/L	No	No	No	No	No	No	No	No	No	＜8	Yes	Non-tip or bottom	≥60mm2	T1~T2	N0	No	No	Laparoscopic surgery	≥270 min	＜270 min	No	＜20 ng/ml	＜0.2 ng/ml	＜3	＜0.05 ng/ml	＜10 mg/l	＜10 mg/l	-5.48216	No	internal validation set
297	≥65	＜25 kg/m2	≥3	≥30 g/l	＜3	＜360 U/L	No	No	No	No	No	No	Yes	No	No	＜8	No	Non-tip or bottom	≥60mm2	T1~T2	N0	No	Yes	Robotic surgery	＜270 min	＜270 min	Yes	＜20 ng/ml	＜0.2 ng/ml	≥3	＜0.05 ng/ml	＜10 mg/l	＜10 mg/l	-6.1288	No	internal validation set
298	＜65	＜25 kg/m2	≥3	＜30 g/l	＜3	≥360 U/L	No	No	No	No	No	No	No	No	No	＜8	No	Tip or bottom	≥60mm2	T1~T2	N0	No	No	Robotic surgery	＜270 min	＜270 min	No	＜20 ng/ml	＜0.2 ng/ml	≥3	＜0.05 ng/ml	＜10 mg/l	＜10 mg/l	-3.68855	No	internal validation set
299	≥65	＜25 kg/m2	≥3	＜30 g/l	≥3	＜360 U/L	No	No	No	No	No	No	No	No	No	＜8	No	Tip or bottom	＜60mm2	T1~T2	N0	No	No	Robotic surgery	＜270 min	＜270 min	Yes	＜20 ng/ml	＜0.2 ng/ml	≥3	＜0.05 ng/ml	＜10 mg/l	＜10 mg/l	-5.58566	No	internal validation set
300	＜65	＜25 kg/m2	＜3	≥30 g/l	＜3	＜360 U/L	No	Yes	No	Yes	No	No	Yes	Yes	Yes	＜8	Yes	Non-tip or bottom	＜60mm2	T1~T2	N0	No	No	Robotic surgery	＜270 min	＜270 min	No	＜20 ng/ml	＜0.2 ng/ml	＜3	＜0.05 ng/ml	＜10 mg/l	＜10 mg/l	-5.43216	No	internal validation set
301	≥65	＜25 kg/m2	＜3	＜30 g/l	≥3	≥360 U/L	Yes	No	Yes	No	No	No	Yes	No	No	≥8	No	Non-tip or bottom	＜60mm2	T3~T4	N0	Yes	No	Laparoscopic surgery	＜270 min	＜270 min	Yes	＜20 ng/ml	＜0.2 ng/ml	＜3	＜0.05 ng/ml	＜10 mg/l	≥10 mg/l	-5.10296	No	internal validation set
302	≥65	＜25 kg/m2	＜3	≥30 g/l	≥3	＜360 U/L	No	Yes	Yes	No	No	Yes	No	Yes	No	≥8	No	Non-tip or bottom	＜60mm2	T1~T2	N0	No	No	Robotic surgery	＜270 min	＜270 min	No	＜20 ng/ml	＜0.2 ng/ml	＜3	＜0.05 ng/ml	＜10 mg/l	≥10 mg/l	-4.17269	No	internal validation set
303	＜65	≥25 kg/m2	＜3	＜30 g/l	≥3	≥360 U/L	No	No	No	Yes	No	No	No	No	No	＜8	No	Non-tip or bottom	＜60mm2	T3~T4	N0	Yes	No	Robotic surgery	＜270 min	＜270 min	Yes	＜20 ng/ml	＜0.2 ng/ml	＜3	＜0.05 ng/ml	＜10 mg/l	≥10 mg/l	-5.34613	No	internal validation set
304	≥65	≥25 kg/m2	＜3	≥30 g/l	≥3	＜360 U/L	No	No	No	No	No	No	No	Yes	No	＜8	No	Non-tip or bottom	＜60mm2	T3~T4	N0	Yes	No	Robotic surgery	＜270 min	＜270 min	No	＜20 ng/ml	＜0.2 ng/ml	＜3	＜0.05 ng/ml	＜10 mg/l	＜10 mg/l	-4.99361	No	internal validation set
305	＜65	≥25 kg/m2	＜3	≥30 g/l	≥3	＜360 U/L	Yes	No	No	No	No	Yes	No	No	No	＜8	No	Non-tip or bottom	＜60mm2	T1~T2	N0	No	No	Laparoscopic surgery	＜270 min	＜270 min	Yes	＜20 ng/ml	＜0.2 ng/ml	＜3	≥0.05 ng/ml	＜10 mg/l	＜10 mg/l	-6.82004	No	internal validation set
306	≥65	＜25 kg/m2	≥3	≥30 g/l	＜3	＜360 U/L	Yes	Yes	No	No	No	No	No	Yes	No	＜8	No	Non-tip or bottom	＜60mm2	T1~T2	N0	No	No	Robotic surgery	＜270 min	＜270 min	No	≥20 ng/ml	≥0.2 ng/ml	＜3	≥0.05 ng/ml	＜10 mg/l	＜10 mg/l	-6.57158	No	internal validation set
307	≥65	＜25 kg/m2	≥3	≥30 g/l	≥3	＜360 U/L	No	No	No	No	Yes	No	Yes	No	No	＜8	No	Non-tip or bottom	＜60mm2	T1~T2	N0	No	Yes	Robotic surgery	＜270 min	＜270 min	Yes	＜20 ng/ml	＜0.2 ng/ml	＜3	＜0.05 ng/ml	≥10 mg/l	＜10 mg/l	-4.86908	No	internal validation set
308	＜65	＜25 kg/m2	≥3	≥30 g/l	＜3	＜360 U/L	Yes	No	No	No	No	No	No	No	No	＜8	No	Non-tip or bottom	＜60mm2	T1~T2	N0	No	No	Laparoscopic surgery	＜270 min	≥270 min	No	≥20 ng/ml	≥0.2 ng/ml	＜3	＜0.05 ng/ml	＜10 mg/l	＜10 mg/l	-3.19295	No	internal validation set
309	≥65	≥25 kg/m2	＜3	≥30 g/l	＜3	＜360 U/L	No	No	No	No	Yes	No	No	Yes	No	＜8	No	Non-tip or bottom	≥60mm2	T1~T2	N0	No	Yes	Robotic surgery	≥270 min	≥270 min	Yes	＜20 ng/ml	＜0.2 ng/ml	＜3	＜0.05 ng/ml	≥10 mg/l	＜10 mg/l	-5.38065	No	internal validation set
310	＜65	≥25 kg/m2	＜3	≥30 g/l	＜3	＜360 U/L	No	No	No	No	No	No	No	No	No	＜8	No	Non-tip or bottom	＜60mm2	T1~T2	N0	No	No	Robotic surgery	≥270 min	≥270 min	Yes	＜20 ng/ml	＜0.2 ng/ml	＜3	＜0.05 ng/ml	＜10 mg/l	＜10 mg/l	-4.60437	No	internal validation set
311	＜65	＜25 kg/m2	＜3	≥30 g/l	＜3	＜360 U/L	No	No	No	No	No	No	No	No	No	＜8	No	Non-tip or bottom	≥60mm2	T1~T2	N1	No	No	Robotic surgery	＜270 min	＜270 min	No	＜20 ng/ml	＜0.2 ng/ml	＜3	≥0.05 ng/ml	＜10 mg/l	＜10 mg/l	-5.36568	No	internal validation set
312	＜65	≥25 kg/m2	＜3	＜30 g/l	＜3	＜360 U/L	No	No	Yes	Yes	No	No	No	No	No	＜8	No	Non-tip or bottom	≥60mm2	T1~T2	N0	No	Yes	Robotic surgery	＜270 min	＜270 min	Yes	＜20 ng/ml	＜0.2 ng/ml	＜3	＜0.05 ng/ml	＜10 mg/l	＜10 mg/l	-6.22573	No	internal validation set
313	＜65	＜25 kg/m2	＜3	＜30 g/l	＜3	≥360 U/L	No	No	No	No	No	No	No	No	No	≥8	No	Non-tip or bottom	≥60mm2	T1~T2	N1	No	No	Laparoscopic surgery	＜270 min	≥270 min	No	＜20 ng/ml	＜0.2 ng/ml	＜3	＜0.05 ng/ml	≥10 mg/l	＜10 mg/l	-6.90952	No	internal validation set
314	≥65	＜25 kg/m2	＜3	≥30 g/l	＜3	≥360 U/L	No	Yes	Yes	No	No	Yes	No	No	No	＜8	No	Non-tip or bottom	≥60mm2	T1~T2	N0	No	Yes	Laparoscopic surgery	＜270 min	≥270 min	Yes	＜20 ng/ml	＜0.2 ng/ml	＜3	＜0.05 ng/ml	＜10 mg/l	＜10 mg/l	-3.35903	No	internal validation set
315	≥65	＜25 kg/m2	＜3	≥30 g/l	＜3	≥360 U/L	No	Yes	Yes	No	No	Yes	No	No	No	＜8	No	Non-tip or bottom	＜60mm2	T1~T2	N0	No	Yes	Robotic surgery	＜270 min	＜270 min	Yes	＜20 ng/ml	＜0.2 ng/ml	≥3	≥0.05 ng/ml	＜10 mg/l	≥10 mg/l	-4.29763	No	internal validation set
316	＜65	＜25 kg/m2	≥3	≥30 g/l	＜3	＜360 U/L	No	No	No	No	No	No	No	No	No	≥8	No	Tip or bottom	＜60mm2	T3~T4	N0	Yes	No	Laparoscopic surgery	＜270 min	＜270 min	Yes	＜20 ng/ml	＜0.2 ng/ml	＜3	≥0.05 ng/ml	＜10 mg/l	≥10 mg/l	-3.43512	No	internal validation set
317	≥65	＜25 kg/m2	＜3	≥30 g/l	＜3	≥360 U/L	No	No	No	No	No	No	No	No	No	≥8	No	Tip or bottom	＜60mm2	T1~T2	N0	No	Yes	Robotic surgery	≥270 min	＜270 min	Yes	＜20 ng/ml	＜0.2 ng/ml	≥3	＜0.05 ng/ml	＜10 mg/l	＜10 mg/l	-6.07835	No	internal validation set
318	≥65	＜25 kg/m2	≥3	＜30 g/l	≥3	＜360 U/L	No	No	No	No	No	No	Yes	Yes	No	＜8	No	Tip or bottom	＜60mm2	T1~T2	N0	No	Yes	Robotic surgery	＜270 min	≥270 min	No	＜20 ng/ml	＜0.2 ng/ml	＜3	＜0.05 ng/ml	＜10 mg/l	≥10 mg/l	-4.35318	No	internal validation set
319	≥65	＜25 kg/m2	＜3	≥30 g/l	＜3	＜360 U/L	No	No	No	No	No	No	No	Yes	Yes	＜8	No	Non-tip or bottom	＜60mm2	T1~T2	N0	No	No	Robotic surgery	＜270 min	≥270 min	No	＜20 ng/ml	＜0.2 ng/ml	＜3	≥0.05 ng/ml	＜10 mg/l	＜10 mg/l	-4.88211	No	internal validation set
320	≥65	＜25 kg/m2	＜3	＜30 g/l	＜3	＜360 U/L	Yes	No	No	No	No	Yes	Yes	No	Yes	≥8	No	Non-tip or bottom	＜60mm2	T1~T2	N0	No	No	Robotic surgery	＜270 min	＜270 min	No	＜20 ng/ml	＜0.2 ng/ml	≥3	＜0.05 ng/ml	＜10 mg/l	≥10 mg/l	-5.09533	No	internal validation set
321	＜65	≥25 kg/m2	＜3	≥30 g/l	≥3	＜360 U/L	Yes	Yes	No	No	No	No	No	No	No	≥8	No	Tip or bottom	＜60mm2	T1~T2	N0	No	No	Robotic surgery	＜270 min	＜270 min	No	＜20 ng/ml	＜0.2 ng/ml	＜3	≥0.05 ng/ml	＜10 mg/l	＜10 mg/l	-4.10678	No	internal validation set
322	≥65	≥25 kg/m2	＜3	＜30 g/l	≥3	＜360 U/L	No	Yes	No	Yes	No	Yes	Yes	No	No	≥8	No	Tip or bottom	＜60mm2	T1~T2	N0	No	No	Robotic surgery	＜270 min	＜270 min	Yes	＜20 ng/ml	＜0.2 ng/ml	≥3	＜0.05 ng/ml	＜10 mg/l	＜10 mg/l	-5.32344	No	internal validation set
323	≥65	＜25 kg/m2	＜3	≥30 g/l	≥3	＜360 U/L	No	Yes	No	No	No	No	Yes	No	No	＜8	No	Non-tip or bottom	＜60mm2	T1~T2	N0	No	No	Robotic surgery	＜270 min	＜270 min	Yes	＜20 ng/ml	＜0.2 ng/ml	≥3	＜0.05 ng/ml	≥10 mg/l	＜10 mg/l	-5.68946	No	internal validation set
324	≥65	≥25 kg/m2	＜3	≥30 g/l	≥3	＜360 U/L	No	Yes	No	No	No	Yes	Yes	No	No	＜8	No	Non-tip or bottom	＜60mm2	T1~T2	N1	No	No	Laparoscopic surgery	＜270 min	＜270 min	No	＜20 ng/ml	＜0.2 ng/ml	≥3	＜0.05 ng/ml	＜10 mg/l	＜10 mg/l	-5.62175	No	internal validation set
325	≥65	≥25 kg/m2	≥3	≥30 g/l	≥3	＜360 U/L	Yes	No	No	No	No	Yes	No	No	No	＜8	No	Non-tip or bottom	＜60mm2	T1~T2	N1	No	No	Robotic surgery	＜270 min	＜270 min	No	≥20 ng/ml	≥0.2 ng/ml	＜3	＜0.05 ng/ml	＜10 mg/l	＜10 mg/l	-3.58522	No	internal validation set
326	＜65	≥25 kg/m2	＜3	≥30 g/l	＜3	＜360 U/L	No	No	No	No	Yes	No	No	No	Yes	＜8	No	Non-tip or bottom	＜60mm2	T1~T2	N0	No	No	Robotic surgery	＜270 min	＜270 min	Yes	＜20 ng/ml	≥0.2 ng/ml	＜3	＜0.05 ng/ml	≥10 mg/l	＜10 mg/l	-5.52105	No	internal validation set
327	≥65	＜25 kg/m2	≥3	≥30 g/l	≥3	＜360 U/L	Yes	No	Yes	Yes	Yes	No	No	No	No	＜8	No	Non-tip or bottom	＜60mm2	T1~T2	N1	No	No	Laparoscopic surgery	≥270 min	＜270 min	Yes	＜20 ng/ml	＜0.2 ng/ml	＜3	＜0.05 ng/ml	＜10 mg/l	＜10 mg/l	-5.16284	No	internal validation set
328	≥65	＜25 kg/m2	≥3	≥30 g/l	≥3	＜360 U/L	No	No	No	No	No	No	No	No	No	＜8	No	Non-tip or bottom	＜60mm2	T1~T2	N0	No	No	Robotic surgery	＜270 min	＜270 min	Yes	＜20 ng/ml	＜0.2 ng/ml	＜3	＜0.05 ng/ml	＜10 mg/l	＜10 mg/l	-5.82228	No	internal validation set
329	≥65	＜25 kg/m2	＜3	≥30 g/l	≥3	＜360 U/L	No	No	Yes	No	No	No	No	Yes	No	＜8	No	Non-tip or bottom	＜60mm2	T3~T4	N1	Yes	No	Laparoscopic surgery	≥270 min	＜270 min	Yes	≥20 ng/ml	＜0.2 ng/ml	＜3	＜0.05 ng/ml	＜10 mg/l	＜10 mg/l	-4.67702	No	internal validation set
330	＜65	＜25 kg/m2	＜3	≥30 g/l	＜3	≥360 U/L	Yes	No	No	Yes	Yes	No	No	No	No	＜8	No	Non-tip or bottom	＜60mm2	T1~T2	N0	No	No	Robotic surgery	≥270 min	＜270 min	Yes	＜20 ng/ml	＜0.2 ng/ml	＜3	＜0.05 ng/ml	＜10 mg/l	＜10 mg/l	-3.70541	No	internal validation set
331	＜65	＜25 kg/m2	＜3	＜30 g/l	＜3	≥360 U/L	No	Yes	No	No	No	No	No	Yes	No	＜8	No	Non-tip or bottom	＜60mm2	T3~T4	N0	Yes	Yes	Robotic surgery	＜270 min	＜270 min	Yes	≥20 ng/ml	＜0.2 ng/ml	＜3	＜0.05 ng/ml	＜10 mg/l	＜10 mg/l	-2.23555	No	internal validation set
332	＜65	＜25 kg/m2	＜3	＜30 g/l	＜3	＜360 U/L	No	No	No	No	No	No	No	No	No	＜8	No	Non-tip or bottom	≥60mm2	T1~T2	N0	No	No	Robotic surgery	＜270 min	＜270 min	Yes	＜20 ng/ml	＜0.2 ng/ml	＜3	＜0.05 ng/ml	＜10 mg/l	＜10 mg/l	-5.56118	No	internal validation set
333	≥65	＜25 kg/m2	＜3	≥30 g/l	＜3	＜360 U/L	No	Yes	Yes	No	No	No	No	Yes	No	＜8	No	Non-tip or bottom	≥60mm2	T1~T2	N0	No	Yes	Laparoscopic surgery	＜270 min	＜270 min	Yes	＜20 ng/ml	＜0.2 ng/ml	＜3	＜0.05 ng/ml	＜10 mg/l	＜10 mg/l	-3.7017	No	internal validation set
334	＜65	＜25 kg/m2	＜3	＜30 g/l	＜3	＜360 U/L	No	No	Yes	No	No	No	No	No	No	＜8	No	Non-tip or bottom	＜60mm2	T3~T4	N0	No	Yes	Laparoscopic surgery	＜270 min	＜270 min	Yes	≥20 ng/ml	＜0.2 ng/ml	＜3	＜0.05 ng/ml	＜10 mg/l	＜10 mg/l	-4.60582	No	internal validation set
335	≥65	≥25 kg/m2	＜3	≥30 g/l	＜3	＜360 U/L	No	Yes	No	No	No	No	No	No	No	＜8	No	Tip or bottom	≥60mm2	T3~T4	N0	No	No	Laparoscopic surgery	≥270 min	＜270 min	Yes	＜20 ng/ml	＜0.2 ng/ml	≥3	＜0.05 ng/ml	≥10 mg/l	≥10 mg/l	-5.74797	No	internal validation set
336	＜65	≥25 kg/m2	＜3	≥30 g/l	≥3	＜360 U/L	No	No	No	No	No	Yes	Yes	No	No	＜8	No	Non-tip or bottom	＜60mm2	T1~T2	N0	No	No	Robotic surgery	＜270 min	＜270 min	Yes	＜20 ng/ml	≥0.2 ng/ml	＜3	≥0.05 ng/ml	≥10 mg/l	≥10 mg/l	-3.16274	No	internal validation set
337	≥65	＜25 kg/m2	＜3	≥30 g/l	＜3	＜360 U/L	No	Yes	No	No	Yes	Yes	Yes	No	No	≥8	No	Tip or bottom	＜60mm2	T1~T2	N0	No	No	Robotic surgery	＜270 min	＜270 min	No	＜20 ng/ml	＜0.2 ng/ml	＜3	≥0.05 ng/ml	＜10 mg/l	≥10 mg/l	-3.46963	No	internal validation set
338	＜65	＜25 kg/m2	≥3	≥30 g/l	≥3	＜360 U/L	No	No	No	No	No	No	No	No	No	＜8	No	Tip or bottom	＜60mm2	T1~T2	N0	No	Yes	Robotic surgery	＜270 min	≥270 min	Yes	＜20 ng/ml	＜0.2 ng/ml	≥3	＜0.05 ng/ml	＜10 mg/l	＜10 mg/l	-6.40545	No	internal validation set
339	≥65	＜25 kg/m2	＜3	≥30 g/l	≥3	＜360 U/L	No	No	No	No	No	No	No	No	No	≥8	No	Non-tip or bottom	＜60mm2	T1~T2	N0	No	No	Robotic surgery	＜270 min	≥270 min	No	＜20 ng/ml	＜0.2 ng/ml	≥3	＜0.05 ng/ml	≥10 mg/l	＜10 mg/l	-5.99456	No	internal validation set
340	＜65	＜25 kg/m2	＜3	≥30 g/l	≥3	＜360 U/L	No	No	No	No	No	No	Yes	Yes	No	＜8	No	Non-tip or bottom	＜60mm2	T1~T2	N0	No	No	Laparoscopic surgery	＜270 min	＜270 min	Yes	＜20 ng/ml	＜0.2 ng/ml	≥3	＜0.05 ng/ml	＜10 mg/l	＜10 mg/l	-5.45355	No	internal validation set
341	≥65	≥25 kg/m2	≥3	≥30 g/l	≥3	＜360 U/L	No	No	No	No	No	Yes	No	Yes	No	＜8	No	Non-tip or bottom	＜60mm2	T1~T2	N0	No	No	Laparoscopic surgery	＜270 min	≥270 min	No	＜20 ng/ml	＜0.2 ng/ml	＜3	＜0.05 ng/ml	＜10 mg/l	＜10 mg/l	-3.99542	No	internal validation set
342	≥65	＜25 kg/m2	≥3	≥30 g/l	≥3	＜360 U/L	No	No	No	No	No	Yes	No	No	No	＜8	No	Non-tip or bottom	＜60mm2	T1~T2	N0	No	Yes	Robotic surgery	＜270 min	≥270 min	No	＜20 ng/ml	＜0.2 ng/ml	≥3	＜0.05 ng/ml	＜10 mg/l	＜10 mg/l	-3.85392	No	internal validation set
343	≥65	＜25 kg/m2	＜3	≥30 g/l	＜3	＜360 U/L	No	Yes	No	No	No	No	No	No	No	≥8	No	Non-tip or bottom	＜60mm2	T1~T2	N0	No	No	Laparoscopic surgery	＜270 min	＜270 min	No	＜20 ng/ml	＜0.2 ng/ml	＜3	＜0.05 ng/ml	＜10 mg/l	＜10 mg/l	-5.42511	No	internal validation set
344	＜65	≥25 kg/m2	＜3	≥30 g/l	≥3	＜360 U/L	Yes	Yes	No	No	No	No	No	No	No	≥8	No	Non-tip or bottom	＜60mm2	T1~T2	N0	No	No	Laparoscopic surgery	＜270 min	＜270 min	Yes	＜20 ng/ml	＜0.2 ng/ml	＜3	＜0.05 ng/ml	＜10 mg/l	＜10 mg/l	-4.5777	No	internal validation set
345	＜65	＜25 kg/m2	＜3	≥30 g/l	≥3	≥360 U/L	No	No	No	No	No	No	No	No	No	＜8	No	Non-tip or bottom	＜60mm2	T1~T2	N0	No	Yes	Laparoscopic surgery	＜270 min	＜270 min	No	＜20 ng/ml	＜0.2 ng/ml	＜3	＜0.05 ng/ml	＜10 mg/l	＜10 mg/l	-5.03077	No	internal validation set
346	≥65	≥25 kg/m2	≥3	≥30 g/l	≥3	＜360 U/L	No	No	No	No	No	No	No	No	No	＜8	No	Non-tip or bottom	＜60mm2	T1~T2	N0	No	Yes	Robotic surgery	＜270 min	＜270 min	Yes	＜20 ng/ml	＜0.2 ng/ml	＜3	≥0.05 ng/ml	＜10 mg/l	＜10 mg/l	-4.62598	No	internal validation set
347	≥65	＜25 kg/m2	≥3	≥30 g/l	≥3	＜360 U/L	No	No	Yes	No	No	No	No	No	No	＜8	No	Non-tip or bottom	＜60mm2	T1~T2	N0	No	Yes	Laparoscopic surgery	＜270 min	≥270 min	Yes	＜20 ng/ml	＜0.2 ng/ml	≥3	≥0.05 ng/ml	＜10 mg/l	＜10 mg/l	-4.65175	No	internal validation set
348	＜65	＜25 kg/m2	＜3	＜30 g/l	≥3	＜360 U/L	Yes	Yes	No	No	No	Yes	No	No	Yes	＜8	No	Non-tip or bottom	＜60mm2	T3~T4	N0	Yes	No	Laparoscopic surgery	＜270 min	＜270 min	Yes	＜20 ng/ml	＜0.2 ng/ml	＜3	＜0.05 ng/ml	＜10 mg/l	≥10 mg/l	-6.34666	No	internal validation set
349	＜65	＜25 kg/m2	＜3	＜30 g/l	＜3	≥360 U/L	Yes	Yes	No	Yes	Yes	Yes	No	No	No	＜8	No	Non-tip or bottom	≥60mm2	T3~T4	N0	No	No	Robotic surgery	＜270 min	＜270 min	Yes	≥20 ng/ml	＜0.2 ng/ml	＜3	＜0.05 ng/ml	＜10 mg/l	≥10 mg/l	-3.51081	No	internal validation set
350	≥65	＜25 kg/m2	＜3	≥30 g/l	＜3	＜360 U/L	No	No	Yes	No	Yes	No	Yes	No	No	＜8	No	Non-tip or bottom	＜60mm2	T3~T4	N0	No	No	Laparoscopic surgery	＜270 min	≥270 min	Yes	＜20 ng/ml	＜0.2 ng/ml	＜3	＜0.05 ng/ml	＜10 mg/l	≥10 mg/l	-4.5224	No	internal validation set
351	＜65	＜25 kg/m2	＜3	＜30 g/l	＜3	＜360 U/L	No	Yes	Yes	Yes	Yes	No	No	No	No	＜8	No	Non-tip or bottom	＜60mm2	T3~T4	N0	No	No	Laparoscopic surgery	＜270 min	＜270 min	Yes	＜20 ng/ml	＜0.2 ng/ml	＜3	＜0.05 ng/ml	≥10 mg/l	＜10 mg/l	-4.0849	No	internal validation set
352	＜65	＜25 kg/m2	＜3	＜30 g/l	＜3	＜360 U/L	No	No	Yes	No	No	No	No	No	No	＜8	No	Non-tip or bottom	＜60mm2	T1~T2	N0	No	No	Laparoscopic surgery	≥270 min	≥270 min	Yes	＜20 ng/ml	＜0.2 ng/ml	＜3	＜0.05 ng/ml	＜10 mg/l	＜10 mg/l	-4.2783	No	internal validation set
353	＜65	＜25 kg/m2	＜3	≥30 g/l	＜3	＜360 U/L	No	Yes	No	Yes	No	No	No	No	No	＜8	Yes	Non-tip or bottom	≥60mm2	T1~T2	N0	No	No	Robotic surgery	＜270 min	≥270 min	Yes	＜20 ng/ml	≥0.2 ng/ml	＜3	＜0.05 ng/ml	＜10 mg/l	＜10 mg/l	-4.98741	No	internal validation set
354	＜65	＜25 kg/m2	＜3	＜30 g/l	≥3	＜360 U/L	No	No	No	No	No	No	No	Yes	No	＜8	Yes	Tip or bottom	≥60mm2	T1~T2	N0	No	No	Robotic surgery	＜270 min	≥270 min	Yes	＜20 ng/ml	＜0.2 ng/ml	＜3	＜0.05 ng/ml	＜10 mg/l	＜10 mg/l	-6.10502	No	internal validation set
355	≥65	≥25 kg/m2	＜3	＜30 g/l	＜3	＜360 U/L	No	No	Yes	Yes	No	No	Yes	No	No	＜8	No	Tip or bottom	＜60mm2	T1~T2	N0	No	No	Robotic surgery	＜270 min	≥270 min	No	＜20 ng/ml	≥0.2 ng/ml	＜3	＜0.05 ng/ml	＜10 mg/l	＜10 mg/l	-5.93942	No	internal validation set
356	＜65	＜25 kg/m2	＜3	＜30 g/l	≥3	＜360 U/L	No	No	No	Yes	No	No	No	No	No	＜8	No	Tip or bottom	＜60mm2	T1~T2	N1	No	Yes	Robotic surgery	＜270 min	≥270 min	No	＜20 ng/ml	＜0.2 ng/ml	＜3	＜0.05 ng/ml	＜10 mg/l	＜10 mg/l	-5.57248	No	internal validation set
357	＜65	≥25 kg/m2	＜3	＜30 g/l	＜3	＜360 U/L	No	No	No	No	No	No	No	No	No	＜8	No	Tip or bottom	＜60mm2	T1~T2	N1	No	Yes	Laparoscopic surgery	≥270 min	＜270 min	Yes	＜20 ng/ml	≥0.2 ng/ml	＜3	＜0.05 ng/ml	＜10 mg/l	＜10 mg/l	-5.36949	No	internal validation set
358	≥65	≥25 kg/m2	＜3	＜30 g/l	＜3	＜360 U/L	No	No	Yes	No	No	No	No	No	No	＜8	No	Non-tip or bottom	＜60mm2	T1~T2	N1	No	Yes	Laparoscopic surgery	≥270 min	＜270 min	No	＜20 ng/ml	＜0.2 ng/ml	≥3	≥0.05 ng/ml	＜10 mg/l	＜10 mg/l	-4.22203	No	internal validation set
359	≥65	＜25 kg/m2	≥3	≥30 g/l	＜3	＜360 U/L	No	No	No	No	No	No	No	No	No	＜8	No	Non-tip or bottom	＜60mm2	T1~T2	N0	No	No	Laparoscopic surgery	＜270 min	＜270 min	No	＜20 ng/ml	＜0.2 ng/ml	＜3	＜0.05 ng/ml	＜10 mg/l	＜10 mg/l	-3.93	No	internal validation set
360	≥65	≥25 kg/m2	＜3	≥30 g/l	≥3	＜360 U/L	Yes	Yes	No	No	No	No	No	No	No	≥8	No	Non-tip or bottom	＜60mm2	T1~T2	N0	No	No	Laparoscopic surgery	＜270 min	≥270 min	Yes	＜20 ng/ml	≥0.2 ng/ml	≥3	≥0.05 ng/ml	＜10 mg/l	＜10 mg/l	-5.89893	No	internal validation set
361	≥65	≥25 kg/m2	＜3	≥30 g/l	＜3	＜360 U/L	No	No	No	No	No	No	No	Yes	No	≥8	No	Non-tip or bottom	＜60mm2	T1~T2	N0	No	No	Laparoscopic surgery	＜270 min	＜270 min	Yes	＜20 ng/ml	＜0.2 ng/ml	≥3	＜0.05 ng/ml	＜10 mg/l	＜10 mg/l	-5.54107	No	internal validation set
362	≥65	＜25 kg/m2	＜3	≥30 g/l	＜3	＜360 U/L	No	Yes	No	No	No	Yes	No	No	No	≥8	No	Non-tip or bottom	＜60mm2	T1~T2	N0	No	No	Laparoscopic surgery	＜270 min	＜270 min	Yes	≥20 ng/ml	＜0.2 ng/ml	＜3	＜0.05 ng/ml	≥10 mg/l	≥10 mg/l	-3.95059	No	internal validation set
363	＜65	＜25 kg/m2	≥3	≥30 g/l	≥3	＜360 U/L	No	No	No	No	No	No	No	No	No	＜8	No	Non-tip or bottom	＜60mm2	T1~T2	N0	No	No	Laparoscopic surgery	≥270 min	≥270 min	No	＜20 ng/ml	＜0.2 ng/ml	＜3	＜0.05 ng/ml	＜10 mg/l	≥10 mg/l	-6.43855	No	internal validation set
364	＜65	＜25 kg/m2	＜3	≥30 g/l	≥3	＜360 U/L	No	Yes	No	No	Yes	No	No	No	No	＜8	Yes	Non-tip or bottom	＜60mm2	T1~T2	N0	No	No	Laparoscopic surgery	＜270 min	≥270 min	Yes	＜20 ng/ml	＜0.2 ng/ml	＜3	＜0.05 ng/ml	＜10 mg/l	＜10 mg/l	-6.68238	No	internal validation set
365	≥65	＜25 kg/m2	＜3	≥30 g/l	＜3	≥360 U/L	No	No	No	No	No	No	No	No	No	＜8	Yes	Non-tip or bottom	＜60mm2	T1~T2	N0	No	No	Laparoscopic surgery	＜270 min	＜270 min	Yes	＜20 ng/ml	＜0.2 ng/ml	≥3	＜0.05 ng/ml	≥10 mg/l	≥10 mg/l	-5.23348	No	internal validation set
366	≥65	＜25 kg/m2	≥3	≥30 g/l	≥3	≥360 U/L	Yes	Yes	No	Yes	No	No	No	No	No	＜8	No	Non-tip or bottom	＜60mm2	T1~T2	N0	No	No	Robotic surgery	＜270 min	≥270 min	Yes	＜20 ng/ml	＜0.2 ng/ml	≥3	＜0.05 ng/ml	＜10 mg/l	＜10 mg/l	-4.6464	No	internal validation set
367	≥65	＜25 kg/m2	＜3	＜30 g/l	≥3	≥360 U/L	No	No	No	No	No	No	No	No	No	＜8	Yes	Non-tip or bottom	≥60mm2	T1~T2	N0	No	No	Laparoscopic surgery	＜270 min	≥270 min	Yes	＜20 ng/ml	＜0.2 ng/ml	＜3	＜0.05 ng/ml	≥10 mg/l	＜10 mg/l	-4.17635	No	internal validation set
368	＜65	＜25 kg/m2	＜3	≥30 g/l	＜3	＜360 U/L	Yes	No	No	No	Yes	No	No	No	No	＜8	No	Non-tip or bottom	＜60mm2	T1~T2	N0	No	No	Laparoscopic surgery	＜270 min	＜270 min	Yes	＜20 ng/ml	＜0.2 ng/ml	＜3	＜0.05 ng/ml	＜10 mg/l	＜10 mg/l	-4.81178	No	internal validation set
369	≥65	＜25 kg/m2	＜3	＜30 g/l	＜3	＜360 U/L	No	No	No	No	Yes	No	No	No	Yes	＜8	No	Non-tip or bottom	＜60mm2	T3~T4	N0	Yes	No	Robotic surgery	＜270 min	＜270 min	Yes	＜20 ng/ml	＜0.2 ng/ml	＜3	＜0.05 ng/ml	＜10 mg/l	＜10 mg/l	-4.35591	No	internal validation set
370	≥65	＜25 kg/m2	＜3	＜30 g/l	＜3	＜360 U/L	No	No	Yes	No	No	Yes	Yes	No	No	＜8	No	Non-tip or bottom	≥60mm2	T3~T4	N0	Yes	No	Robotic surgery	＜270 min	≥270 min	No	＜20 ng/ml	＜0.2 ng/ml	＜3	＜0.05 ng/ml	≥10 mg/l	＜10 mg/l	-5.0835	No	internal validation set
371	≥65	≥25 kg/m2	＜3	＜30 g/l	＜3	＜360 U/L	No	No	Yes	No	No	Yes	No	No	Yes	＜8	No	Non-tip or bottom	＜60mm2	T1~T2	N0	No	No	Robotic surgery	＜270 min	＜270 min	Yes	＜20 ng/ml	＜0.2 ng/ml	＜3	＜0.05 ng/ml	＜10 mg/l	＜10 mg/l	-3.68112	No	internal validation set
372	≥65	≥25 kg/m2	＜3	＜30 g/l	＜3	＜360 U/L	No	No	Yes	No	No	No	Yes	No	No	＜8	No	Non-tip or bottom	＜60mm2	T1~T2	N0	No	No	Robotic surgery	＜270 min	≥270 min	No	＜20 ng/ml	＜0.2 ng/ml	＜3	＜0.05 ng/ml	＜10 mg/l	＜10 mg/l	-3.9639	No	internal validation set
373	≥65	≥25 kg/m2	＜3	＜30 g/l	≥3	＜360 U/L	No	No	Yes	No	No	No	No	Yes	No	＜8	No	Tip or bottom	＜60mm2	T1~T2	N0	No	No	Laparoscopic surgery	≥270 min	＜270 min	Yes	＜20 ng/ml	＜0.2 ng/ml	≥3	＜0.05 ng/ml	＜10 mg/l	＜10 mg/l	-4.58042	No	internal validation set
374	≥65	≥25 kg/m2	＜3	≥30 g/l	≥3	＜360 U/L	No	No	No	No	No	Yes	No	Yes	No	＜8	No	Tip or bottom	＜60mm2	T1~T2	N0	No	Yes	Laparoscopic surgery	＜270 min	＜270 min	No	＜20 ng/ml	＜0.2 ng/ml	＜3	＜0.05 ng/ml	≥10 mg/l	≥10 mg/l	-4.71766	No	internal validation set
375	≥65	≥25 kg/m2	≥3	＜30 g/l	≥3	＜360 U/L	No	No	Yes	Yes	No	No	No	No	No	≥8	No	Tip or bottom	＜60mm2	T3~T4	N0	Yes	Yes	Laparoscopic surgery	＜270 min	＜270 min	Yes	≥20 ng/ml	＜0.2 ng/ml	＜3	＜0.05 ng/ml	＜10 mg/l	≥10 mg/l	-5.2552	No	internal validation set
376	≥65	＜25 kg/m2	≥3	≥30 g/l	＜3	＜360 U/L	No	No	Yes	No	No	No	No	No	No	＜8	No	Non-tip or bottom	＜60mm2	T1~T2	N0	No	No	Laparoscopic surgery	≥270 min	≥270 min	Yes	≥20 ng/ml	≥0.2 ng/ml	＜3	≥0.05 ng/ml	＜10 mg/l	＜10 mg/l	-5.90264	No	internal validation set
377	＜65	≥25 kg/m2	＜3	＜30 g/l	≥3	＜360 U/L	No	No	Yes	Yes	No	No	No	Yes	No	≥8	No	Non-tip or bottom	＜60mm2	T1~T2	N0	No	No	Laparoscopic surgery	＜270 min	＜270 min	No	＜20 ng/ml	＜0.2 ng/ml	≥3	＜0.05 ng/ml	＜10 mg/l	＜10 mg/l	-2.73282	No	internal validation set
378	＜65	＜25 kg/m2	≥3	≥30 g/l	≥3	＜360 U/L	No	No	No	No	No	No	No	Yes	No	＜8	No	Non-tip or bottom	＜60mm2	T3~T4	N0	Yes	No	Robotic surgery	＜270 min	＜270 min	Yes	＜20 ng/ml	≥0.2 ng/ml	＜3	＜0.05 ng/ml	＜10 mg/l	≥10 mg/l	-5.09061	No	internal validation set
379	≥65	＜25 kg/m2	≥3	≥30 g/l	＜3	＜360 U/L	No	No	No	No	No	No	No	No	No	＜8	No	Non-tip or bottom	＜60mm2	T1~T2	N0	No	Yes	Robotic surgery	＜270 min	≥270 min	Yes	＜20 ng/ml	＜0.2 ng/ml	≥3	＜0.05 ng/ml	＜10 mg/l	＜10 mg/l	-4.61542	No	internal validation set
380	≥65	＜25 kg/m2	≥3	＜30 g/l	≥3	＜360 U/L	No	Yes	No	No	No	Yes	No	No	No	＜8	No	Non-tip or bottom	＜60mm2	T1~T2	N0	No	Yes	Robotic surgery	≥270 min	＜270 min	Yes	＜20 ng/ml	＜0.2 ng/ml	≥3	≥0.05 ng/ml	＜10 mg/l	＜10 mg/l	-5.92909	No	internal validation set
381	≥65	＜25 kg/m2	＜3	≥30 g/l	＜3	＜360 U/L	No	Yes	No	No	No	Yes	No	No	No	＜8	No	Non-tip or bottom	＜60mm2	T1~T2	N0	No	Yes	Laparoscopic surgery	＜270 min	≥270 min	No	＜20 ng/ml	＜0.2 ng/ml	＜3	＜0.05 ng/ml	＜10 mg/l	＜10 mg/l	-3.40283	No	internal validation set
382	＜65	＜25 kg/m2	≥3	≥30 g/l	＜3	＜360 U/L	No	No	Yes	No	Yes	No	No	No	No	＜8	No	Non-tip or bottom	＜60mm2	T1~T2	N0	No	No	Robotic surgery	≥270 min	＜270 min	Yes	＜20 ng/ml	＜0.2 ng/ml	＜3	＜0.05 ng/ml	＜10 mg/l	＜10 mg/l	-5.83047	No	internal validation set
383	≥65	＜25 kg/m2	＜3	≥30 g/l	≥3	＜360 U/L	No	No	No	No	Yes	No	No	No	No	＜8	No	Non-tip or bottom	＜60mm2	T1~T2	N0	No	No	Laparoscopic surgery	＜270 min	≥270 min	No	＜20 ng/ml	＜0.2 ng/ml	≥3	＜0.05 ng/ml	＜10 mg/l	＜10 mg/l	-4.06777	No	internal validation set
384	＜65	＜25 kg/m2	≥3	≥30 g/l	≥3	≥360 U/L	No	Yes	No	No	No	No	No	No	No	＜8	No	Non-tip or bottom	＜60mm2	T1~T2	N0	No	No	Robotic surgery	＜270 min	≥270 min	Yes	＜20 ng/ml	＜0.2 ng/ml	＜3	≥0.05 ng/ml	≥10 mg/l	＜10 mg/l	-7.20595	No	internal validation set
385	≥65	＜25 kg/m2	≥3	≥30 g/l	＜3	≥360 U/L	Yes	Yes	Yes	No	No	No	Yes	No	No	＜8	No	Non-tip or bottom	≥60mm2	T3~T4	N0	Yes	No	Laparoscopic surgery	＜270 min	≥270 min	Yes	＜20 ng/ml	＜0.2 ng/ml	＜3	≥0.05 ng/ml	＜10 mg/l	＜10 mg/l	-3.67115	No	internal validation set
386	≥65	≥25 kg/m2	＜3	≥30 g/l	＜3	＜360 U/L	No	No	No	No	Yes	Yes	Yes	No	No	＜8	No	Non-tip or bottom	≥60mm2	T1~T2	N0	No	No	Robotic surgery	＜270 min	＜270 min	Yes	＜20 ng/ml	＜0.2 ng/ml	＜3	＜0.05 ng/ml	≥10 mg/l	＜10 mg/l	-6.10196	No	internal validation set
387	＜65	≥25 kg/m2	＜3	＜30 g/l	＜3	＜360 U/L	Yes	No	No	No	Yes	Yes	No	No	Yes	≥8	No	Non-tip or bottom	＜60mm2	T1~T2	N0	No	No	Robotic surgery	≥270 min	≥270 min	Yes	＜20 ng/ml	＜0.2 ng/ml	＜3	＜0.05 ng/ml	≥10 mg/l	＜10 mg/l	-5.56333	No	internal validation set
388	＜65	≥25 kg/m2	＜3	≥30 g/l	＜3	＜360 U/L	No	No	No	No	No	Yes	No	No	No	＜8	Yes	Non-tip or bottom	＜60mm2	T1~T2	N0	No	No	Laparoscopic surgery	＜270 min	≥270 min	Yes	＜20 ng/ml	≥0.2 ng/ml	＜3	≥0.05 ng/ml	＜10 mg/l	＜10 mg/l	-4.37345	No	internal validation set
389	＜65	＜25 kg/m2	＜3	＜30 g/l	＜3	＜360 U/L	Yes	No	No	No	No	No	Yes	No	Yes	≥8	No	Non-tip or bottom	＜60mm2	T1~T2	N0	No	No	Laparoscopic surgery	≥270 min	≥270 min	Yes	＜20 ng/ml	＜0.2 ng/ml	＜3	＜0.05 ng/ml	＜10 mg/l	＜10 mg/l	-4.45694	No	internal validation set
390	＜65	＜25 kg/m2	＜3	＜30 g/l	＜3	≥360 U/L	No	No	No	Yes	No	No	No	No	No	＜8	No	Non-tip or bottom	＜60mm2	T1~T2	N1	No	Yes	Robotic surgery	＜270 min	≥270 min	Yes	＜20 ng/ml	＜0.2 ng/ml	＜3	＜0.05 ng/ml	＜10 mg/l	＜10 mg/l	-5.5992	No	internal validation set
391	＜65	≥25 kg/m2	＜3	≥30 g/l	＜3	＜360 U/L	No	No	No	No	Yes	No	No	No	No	＜8	No	Non-tip or bottom	＜60mm2	T3~T4	N0	Yes	Yes	Robotic surgery	＜270 min	＜270 min	Yes	＜20 ng/ml	＜0.2 ng/ml	＜3	＜0.05 ng/ml	＜10 mg/l	≥10 mg/l	-4.67871	No	internal validation set
392	＜65	＜25 kg/m2	≥3	≥30 g/l	≥3	＜360 U/L	No	No	No	Yes	Yes	No	No	No	No	＜8	No	Tip or bottom	＜60mm2	T3~T4	N0	Yes	Yes	Robotic surgery	＜270 min	＜270 min	No	≥20 ng/ml	＜0.2 ng/ml	＜3	＜0.05 ng/ml	≥10 mg/l	≥10 mg/l	-4.77312	No	internal validation set
393	≥65	＜25 kg/m2	＜3	≥30 g/l	≥3	＜360 U/L	No	Yes	No	No	No	No	No	No	No	＜8	No	Non-tip or bottom	＜60mm2	T3~T4	N0	Yes	No	Laparoscopic surgery	≥270 min	＜270 min	Yes	＜20 ng/ml	＜0.2 ng/ml	＜3	＜0.05 ng/ml	＜10 mg/l	≥10 mg/l	-7.62447	No	internal validation set
394	≥65	＜25 kg/m2	＜3	＜30 g/l	≥3	＜360 U/L	No	No	No	No	No	No	No	Yes	No	＜8	No	Non-tip or bottom	＜60mm2	T1~T2	N0	No	No	Laparoscopic surgery	＜270 min	＜270 min	Yes	＜20 ng/ml	≥0.2 ng/ml	≥3	＜0.05 ng/ml	≥10 mg/l	≥10 mg/l	-6.62401	No	internal validation set
395	≥65	＜25 kg/m2	＜3	＜30 g/l	＜3	＜360 U/L	No	No	No	No	No	No	No	Yes	No	＜8	No	Non-tip or bottom	＜60mm2	T1~T2	N0	No	No	Laparoscopic surgery	＜270 min	≥270 min	No	＜20 ng/ml	≥0.2 ng/ml	≥3	＜0.05 ng/ml	≥10 mg/l	＜10 mg/l	-4.84761	No	internal validation set
396	≥65	＜25 kg/m2	≥3	＜30 g/l	≥3	＜360 U/L	No	Yes	No	No	No	No	No	No	No	＜8	No	Non-tip or bottom	＜60mm2	T1~T2	N1	No	No	Laparoscopic surgery	＜270 min	＜270 min	Yes	＜20 ng/ml	＜0.2 ng/ml	＜3	＜0.05 ng/ml	＜10 mg/l	＜10 mg/l	-6.51082	No	internal validation set
397	＜65	＜25 kg/m2	＜3	＜30 g/l	＜3	＜360 U/L	No	No	No	No	No	No	No	No	No	＜8	No	Non-tip or bottom	＜60mm2	T1~T2	N0	No	No	Robotic surgery	＜270 min	≥270 min	Yes	＜20 ng/ml	＜0.2 ng/ml	≥3	≥0.05 ng/ml	＜10 mg/l	＜10 mg/l	-6.39223	No	internal validation set
398	≥65	＜25 kg/m2	＜3	≥30 g/l	＜3	＜360 U/L	No	Yes	No	No	No	No	Yes	No	No	＜8	No	Non-tip or bottom	＜60mm2	T1~T2	N0	No	No	Laparoscopic surgery	＜270 min	≥270 min	No	＜20 ng/ml	＜0.2 ng/ml	＜3	＜0.05 ng/ml	＜10 mg/l	＜10 mg/l	-4.53515	No	internal validation set
399	≥65	＜25 kg/m2	＜3	≥30 g/l	＜3	≥360 U/L	No	Yes	Yes	No	No	Yes	No	No	No	＜8	No	Non-tip or bottom	≥60mm2	T1~T2	N0	No	No	Robotic surgery	＜270 min	≥270 min	No	＜20 ng/ml	＜0.2 ng/ml	≥3	＜0.05 ng/ml	＜10 mg/l	＜10 mg/l	-3.63887	No	internal validation set
400	≥65	≥25 kg/m2	≥3	≥30 g/l	＜3	≥360 U/L	No	Yes	Yes	No	No	Yes	Yes	No	No	＜8	No	Non-tip or bottom	＜60mm2	T1~T2	N0	No	Yes	Robotic surgery	≥270 min	≥270 min	No	＜20 ng/ml	＜0.2 ng/ml	≥3	＜0.05 ng/ml	＜10 mg/l	＜10 mg/l	-4.31835	No	internal validation set
401	≥65	＜25 kg/m2	＜3	≥30 g/l	＜3	＜360 U/L	No	No	No	No	No	No	No	No	No	＜8	No	Non-tip or bottom	≥60mm2	T1~T2	N0	No	No	Robotic surgery	≥270 min	≥270 min	Yes	＜20 ng/ml	＜0.2 ng/ml	＜3	＜0.05 ng/ml	＜10 mg/l	＜10 mg/l	-6.24165	No	internal validation set
402	≥65	＜25 kg/m2	≥3	≥30 g/l	＜3	≥360 U/L	No	Yes	No	No	No	Yes	No	No	No	＜8	No	Non-tip or bottom	＜60mm2	T1~T2	N0	No	No	Robotic surgery	＜270 min	＜270 min	No	＜20 ng/ml	＜0.2 ng/ml	＜3	＜0.05 ng/ml	＜10 mg/l	＜10 mg/l	-5.83245	No	internal validation set
403	≥65	＜25 kg/m2	＜3	≥30 g/l	＜3	＜360 U/L	No	No	No	No	No	Yes	Yes	No	No	≥8	No	Non-tip or bottom	＜60mm2	T1~T2	N0	No	No	Robotic surgery	≥270 min	≥270 min	Yes	＜20 ng/ml	＜0.2 ng/ml	＜3	＜0.05 ng/ml	＜10 mg/l	＜10 mg/l	-3.72716	No	internal validation set
404	≥65	≥25 kg/m2	＜3	≥30 g/l	≥3	＜360 U/L	No	No	Yes	No	No	No	No	No	No	≥8	No	Non-tip or bottom	≥60mm2	T1~T2	N0	No	No	Laparoscopic surgery	＜270 min	≥270 min	Yes	＜20 ng/ml	＜0.2 ng/ml	＜3	≥0.05 ng/ml	＜10 mg/l	＜10 mg/l	-3.34863	No	internal validation set
405	＜65	≥25 kg/m2	＜3	≥30 g/l	＜3	＜360 U/L	No	No	Yes	Yes	No	No	No	No	No	≥8	No	Non-tip or bottom	＜60mm2	T1~T2	N0	No	Yes	Laparoscopic surgery	＜270 min	＜270 min	Yes	＜20 ng/ml	＜0.2 ng/ml	＜3	＜0.05 ng/ml	＜10 mg/l	＜10 mg/l	-4.90677	No	internal validation set
406	≥65	≥25 kg/m2	＜3	≥30 g/l	＜3	＜360 U/L	No	No	Yes	Yes	Yes	Yes	No	No	No	＜8	No	Tip or bottom	＜60mm2	T3~T4	N0	Yes	Yes	Laparoscopic surgery	≥270 min	≥270 min	Yes	＜20 ng/ml	＜0.2 ng/ml	＜3	＜0.05 ng/ml	≥10 mg/l	≥10 mg/l	-5.30694	No	internal validation set
407	≥65	＜25 kg/m2	＜3	≥30 g/l	＜3	＜360 U/L	Yes	No	No	No	No	No	No	No	No	＜8	No	Non-tip or bottom	＜60mm2	T1~T2	N0	No	Yes	Robotic surgery	＜270 min	≥270 min	Yes	＜20 ng/ml	＜0.2 ng/ml	＜3	＜0.05 ng/ml	＜10 mg/l	≥10 mg/l	-4.8452	No	internal validation set
408	≥65	≥25 kg/m2	＜3	≥30 g/l	＜3	＜360 U/L	Yes	No	No	Yes	Yes	No	Yes	No	Yes	＜8	Yes	Tip or bottom	＜60mm2	T1~T2	N0	No	Yes	Robotic surgery	≥270 min	≥270 min	Yes	＜20 ng/ml	＜0.2 ng/ml	＜3	＜0.05 ng/ml	≥10 mg/l	＜10 mg/l	-3.29731	No	internal validation set
409	＜65	＜25 kg/m2	＜3	≥30 g/l	＜3	＜360 U/L	Yes	Yes	No	No	Yes	No	No	No	Yes	＜8	No	Tip or bottom	＜60mm2	T1~T2	N0	No	No	Robotic surgery	≥270 min	＜270 min	Yes	＜20 ng/ml	＜0.2 ng/ml	＜3	＜0.05 ng/ml	≥10 mg/l	＜10 mg/l	-4.58336	No	internal validation set
410	≥65	＜25 kg/m2	＜3	≥30 g/l	＜3	≥360 U/L	No	No	No	No	No	No	No	No	No	＜8	No	Tip or bottom	＜60mm2	T3~T4	N0	No	No	Robotic surgery	＜270 min	≥270 min	Yes	＜20 ng/ml	＜0.2 ng/ml	＜3	＜0.05 ng/ml	＜10 mg/l	＜10 mg/l	-3.48931	No	internal validation set
411	≥65	＜25 kg/m2	＜3	＜30 g/l	＜3	＜360 U/L	No	No	No	No	Yes	No	No	No	No	＜8	No	Non-tip or bottom	＜60mm2	T3~T4	N0	No	No	Laparoscopic surgery	＜270 min	≥270 min	No	＜20 ng/ml	＜0.2 ng/ml	≥3	＜0.05 ng/ml	＜10 mg/l	＜10 mg/l	-6.86173	No	internal validation set
412	≥65	＜25 kg/m2	≥3	≥30 g/l	＜3	＜360 U/L	No	No	No	Yes	Yes	No	No	No	Yes	＜8	No	Non-tip or bottom	＜60mm2	T1~T2	N0	No	No	Robotic surgery	≥270 min	≥270 min	No	＜20 ng/ml	＜0.2 ng/ml	≥3	≥0.05 ng/ml	＜10 mg/l	＜10 mg/l	-4.27026	No	internal validation set
413	＜65	＜25 kg/m2	≥3	≥30 g/l	＜3	＜360 U/L	No	Yes	No	No	Yes	No	No	Yes	No	＜8	No	Non-tip or bottom	≥60mm2	T3~T4	N1	No	No	Robotic surgery	≥270 min	＜270 min	No	＜20 ng/ml	＜0.2 ng/ml	＜3	≥0.05 ng/ml	＜10 mg/l	＜10 mg/l	-5.44742	No	internal validation set
414	≥65	＜25 kg/m2	＜3	＜30 g/l	≥3	≥360 U/L	No	No	No	No	Yes	No	No	No	No	＜8	No	Non-tip or bottom	＜60mm2	T1~T2	N0	No	No	Laparoscopic surgery	＜270 min	＜270 min	Yes	≥20 ng/ml	＜0.2 ng/ml	＜3	≥0.05 ng/ml	＜10 mg/l	＜10 mg/l	-4.36884	No	internal validation set
415	≥65	≥25 kg/m2	≥3	＜30 g/l	＜3	＜360 U/L	No	No	No	No	No	No	No	Yes	No	＜8	Yes	Non-tip or bottom	≥60mm2	T1~T2	N0	No	No	Robotic surgery	＜270 min	＜270 min	No	≥20 ng/ml	＜0.2 ng/ml	≥3	＜0.05 ng/ml	＜10 mg/l	＜10 mg/l	-4.81279	No	internal validation set
416	＜65	＜25 kg/m2	＜3	≥30 g/l	＜3	＜360 U/L	No	No	No	No	No	No	No	Yes	No	＜8	No	Non-tip or bottom	＜60mm2	T1~T2	N0	No	No	Robotic surgery	＜270 min	＜270 min	Yes	＜20 ng/ml	≥0.2 ng/ml	＜3	＜0.05 ng/ml	＜10 mg/l	＜10 mg/l	-5.24067	No	internal validation set
417	＜65	＜25 kg/m2	≥3	≥30 g/l	＜3	＜360 U/L	No	Yes	No	No	No	Yes	No	Yes	No	＜8	No	Non-tip or bottom	≥60mm2	T1~T2	N0	No	No	Robotic surgery	＜270 min	≥270 min	No	＜20 ng/ml	＜0.2 ng/ml	＜3	＜0.05 ng/ml	≥10 mg/l	＜10 mg/l	-3.07423	No	internal validation set
418	≥65	＜25 kg/m2	≥3	≥30 g/l	≥3	＜360 U/L	No	No	Yes	No	No	Yes	No	Yes	No	≥8	No	Non-tip or bottom	＜60mm2	T1~T2	N0	No	No	Robotic surgery	＜270 min	＜270 min	No	＜20 ng/ml	＜0.2 ng/ml	＜3	＜0.05 ng/ml	＜10 mg/l	＜10 mg/l	-4.46693	No	internal validation set
419	＜65	＜25 kg/m2	＜3	≥30 g/l	≥3	＜360 U/L	No	Yes	Yes	No	No	No	Yes	No	No	＜8	No	Non-tip or bottom	＜60mm2	T1~T2	N0	No	No	Laparoscopic surgery	＜270 min	＜270 min	No	＜20 ng/ml	＜0.2 ng/ml	＜3	＜0.05 ng/ml	＜10 mg/l	≥10 mg/l	-2.64999	No	internal validation set
420	≥65	≥25 kg/m2	≥3	≥30 g/l	＜3	＜360 U/L	No	No	No	No	No	Yes	No	No	No	＜8	No	Non-tip or bottom	＜60mm2	T1~T2	N0	No	No	Laparoscopic surgery	＜270 min	≥270 min	Yes	＜20 ng/ml	＜0.2 ng/ml	＜3	＜0.05 ng/ml	＜10 mg/l	＜10 mg/l	-4.74056	No	internal validation set
421	≥65	≥25 kg/m2	＜3	≥30 g/l	≥3	＜360 U/L	No	No	No	Yes	No	No	No	No	No	＜8	No	Non-tip or bottom	＜60mm2	T1~T2	N0	No	No	Laparoscopic surgery	≥270 min	＜270 min	Yes	＜20 ng/ml	＜0.2 ng/ml	＜3	＜0.05 ng/ml	≥10 mg/l	＜10 mg/l	-3.57	No	internal validation set
422	≥65	＜25 kg/m2	＜3	≥30 g/l	≥3	＜360 U/L	No	No	Yes	No	No	Yes	No	No	No	＜8	No	Non-tip or bottom	＜60mm2	T1~T2	N0	No	No	Robotic surgery	＜270 min	≥270 min	Yes	＜20 ng/ml	＜0.2 ng/ml	＜3	＜0.05 ng/ml	≥10 mg/l	＜10 mg/l	-3.6274	No	internal validation set
423	≥65	≥25 kg/m2	≥3	＜30 g/l	＜3	＜360 U/L	No	No	Yes	Yes	No	Yes	Yes	No	No	＜8	No	Non-tip or bottom	＜60mm2	T1~T2	N0	No	No	Laparoscopic surgery	＜270 min	≥270 min	Yes	＜20 ng/ml	＜0.2 ng/ml	＜3	≥0.05 ng/ml	＜10 mg/l	＜10 mg/l	-3.70974	No	internal validation set
424	＜65	≥25 kg/m2	＜3	＜30 g/l	＜3	＜360 U/L	No	No	No	Yes	No	Yes	Yes	No	No	≥8	No	Non-tip or bottom	＜60mm2	T1~T2	N0	No	No	Laparoscopic surgery	＜270 min	≥270 min	Yes	＜20 ng/ml	＜0.2 ng/ml	＜3	＜0.05 ng/ml	≥10 mg/l	≥10 mg/l	-6.80342	No	internal validation set
425	≥65	＜25 kg/m2	＜3	≥30 g/l	＜3	≥360 U/L	No	No	No	Yes	No	No	No	No	No	＜8	No	Non-tip or bottom	＜60mm2	T1~T2	N1	No	Yes	Laparoscopic surgery	≥270 min	＜270 min	Yes	＜20 ng/ml	＜0.2 ng/ml	＜3	＜0.05 ng/ml	＜10 mg/l	＜10 mg/l	-6.03788	No	internal validation set
426	＜65	＜25 kg/m2	＜3	＜30 g/l	＜3	＜360 U/L	Yes	No	No	Yes	No	No	No	Yes	No	＜8	No	Tip or bottom	＜60mm2	T3~T4	N0	Yes	Yes	Laparoscopic surgery	＜270 min	≥270 min	No	≥20 ng/ml	＜0.2 ng/ml	＜3	＜0.05 ng/ml	＜10 mg/l	＜10 mg/l	-4.96308	No	internal validation set
427	＜65	＜25 kg/m2	＜3	＜30 g/l	＜3	＜360 U/L	Yes	No	No	No	No	No	No	No	No	＜8	No	Non-tip or bottom	＜60mm2	T1~T2	N1	No	No	Robotic surgery	≥270 min	≥270 min	No	＜20 ng/ml	＜0.2 ng/ml	＜3	＜0.05 ng/ml	＜10 mg/l	＜10 mg/l	-5.0111	No	internal validation set
428	≥65	＜25 kg/m2	＜3	＜30 g/l	＜3	＜360 U/L	No	No	No	Yes	No	No	No	No	No	＜8	No	Non-tip or bottom	＜60mm2	T1~T2	N0	No	Yes	Robotic surgery	＜270 min	＜270 min	No	＜20 ng/ml	＜0.2 ng/ml	＜3	＜0.05 ng/ml	＜10 mg/l	＜10 mg/l	-4.82589	No	internal validation set
429	＜65	＜25 kg/m2	＜3	≥30 g/l	＜3	＜360 U/L	Yes	No	Yes	No	No	No	No	Yes	No	＜8	No	Non-tip or bottom	＜60mm2	T1~T2	N0	No	Yes	Laparoscopic surgery	＜270 min	＜270 min	No	＜20 ng/ml	＜0.2 ng/ml	≥3	≥0.05 ng/ml	≥10 mg/l	＜10 mg/l	-3.69389	No	internal validation set
430	≥65	＜25 kg/m2	＜3	＜30 g/l	＜3	＜360 U/L	No	No	No	No	No	No	No	Yes	No	＜8	No	Non-tip or bottom	＜60mm2	T1~T2	N0	No	No	Laparoscopic surgery	＜270 min	＜270 min	Yes	＜20 ng/ml	＜0.2 ng/ml	≥3	＜0.05 ng/ml	≥10 mg/l	＜10 mg/l	-6.95064	No	internal validation set
431	≥65	＜25 kg/m2	＜3	≥30 g/l	＜3	＜360 U/L	No	No	No	No	No	No	No	No	No	＜8	No	Non-tip or bottom	≥60mm2	T1~T2	N0	No	No	Robotic surgery	＜270 min	＜270 min	Yes	＜20 ng/ml	＜0.2 ng/ml	≥3	＜0.05 ng/ml	＜10 mg/l	＜10 mg/l	-5.40215	No	internal validation set
432	≥65	＜25 kg/m2	＜3	≥30 g/l	＜3	≥360 U/L	No	No	No	No	No	No	No	No	No	＜8	No	Non-tip or bottom	≥60mm2	T1~T2	N0	No	No	Robotic surgery	≥270 min	＜270 min	No	＜20 ng/ml	＜0.2 ng/ml	＜3	＜0.05 ng/ml	＜10 mg/l	＜10 mg/l	-5.90443	No	internal validation set
433	≥65	＜25 kg/m2	＜3	≥30 g/l	≥3	≥360 U/L	No	Yes	No	No	No	No	No	No	No	＜8	No	Non-tip or bottom	＜60mm2	T1~T2	N0	No	No	Robotic surgery	＜270 min	≥270 min	Yes	≥20 ng/ml	＜0.2 ng/ml	≥3	＜0.05 ng/ml	＜10 mg/l	＜10 mg/l	-5.10688	No	internal validation set
434	≥65	＜25 kg/m2	＜3	＜30 g/l	＜3	＜360 U/L	No	No	No	No	No	No	No	No	No	＜8	No	Non-tip or bottom	＜60mm2	T1~T2	N0	No	No	Robotic surgery	≥270 min	＜270 min	No	＜20 ng/ml	＜0.2 ng/ml	≥3	＜0.05 ng/ml	＜10 mg/l	≥10 mg/l	-3.68704	No	internal validation set
435	＜65	＜25 kg/m2	≥3	≥30 g/l	＜3	＜360 U/L	No	No	No	No	No	No	Yes	No	No	＜8	No	Non-tip or bottom	＜60mm2	T1~T2	N0	No	No	Laparoscopic surgery	＜270 min	≥270 min	No	＜20 ng/ml	＜0.2 ng/ml	＜3	＜0.05 ng/ml	＜10 mg/l	≥10 mg/l	-5.33565	No	internal validation set
436	≥65	＜25 kg/m2	≥3	≥30 g/l	≥3	＜360 U/L	No	No	No	No	No	No	No	No	No	＜8	No	Non-tip or bottom	≥60mm2	T1~T2	N0	No	No	Robotic surgery	＜270 min	＜270 min	No	≥20 ng/ml	＜0.2 ng/ml	＜3	≥0.05 ng/ml	＜10 mg/l	＜10 mg/l	-5.66785	No	internal validation set
437	≥65	≥25 kg/m2	＜3	≥30 g/l	≥3	≥360 U/L	No	No	No	Yes	No	Yes	Yes	No	Yes	≥8	No	Non-tip or bottom	＜60mm2	T3~T4	N0	Yes	No	Laparoscopic surgery	＜270 min	＜270 min	Yes	＜20 ng/ml	＜0.2 ng/ml	≥3	≥0.05 ng/ml	＜10 mg/l	≥10 mg/l	-7.15048	No	internal validation set
438	＜65	≥25 kg/m2	≥3	≥30 g/l	≥3	＜360 U/L	No	No	No	Yes	No	No	Yes	No	Yes	≥8	No	Non-tip or bottom	＜60mm2	T1~T2	N0	No	No	Laparoscopic surgery	＜270 min	＜270 min	Yes	＜20 ng/ml	≥0.2 ng/ml	＜3	＜0.05 ng/ml	≥10 mg/l	≥10 mg/l	-4.69941	No	internal validation set
439	＜65	＜25 kg/m2	＜3	≥30 g/l	≥3	＜360 U/L	No	No	No	Yes	Yes	Yes	No	No	No	≥8	No	Non-tip or bottom	＜60mm2	T3~T4	N0	Yes	Yes	Robotic surgery	＜270 min	≥270 min	Yes	＜20 ng/ml	＜0.2 ng/ml	＜3	≥0.05 ng/ml	＜10 mg/l	≥10 mg/l	-5.74273	No	internal validation set
440	≥65	≥25 kg/m2	≥3	≥30 g/l	＜3	＜360 U/L	No	No	Yes	No	Yes	No	No	No	No	＜8	No	Non-tip or bottom	＜60mm2	T1~T2	N0	No	No	Laparoscopic surgery	＜270 min	＜270 min	Yes	＜20 ng/ml	＜0.2 ng/ml	＜3	≥0.05 ng/ml	≥10 mg/l	＜10 mg/l	-4.8027	No	internal validation set
441	＜65	＜25 kg/m2	＜3	＜30 g/l	≥3	＜360 U/L	No	No	No	No	No	Yes	Yes	No	No	＜8	No	Non-tip or bottom	＜60mm2	T1~T2	N0	No	No	Laparoscopic surgery	＜270 min	＜270 min	Yes	＜20 ng/ml	＜0.2 ng/ml	＜3	＜0.05 ng/ml	＜10 mg/l	≥10 mg/l	-2.8568	No	internal validation set
442	≥65	＜25 kg/m2	＜3	＜30 g/l	＜3	≥360 U/L	No	No	No	No	No	No	No	No	No	＜8	No	Non-tip or bottom	＜60mm2	T1~T2	N0	No	No	Robotic surgery	＜270 min	≥270 min	Yes	＜20 ng/ml	＜0.2 ng/ml	＜3	＜0.05 ng/ml	＜10 mg/l	＜10 mg/l	-2.92907	No	internal validation set
443	≥65	＜25 kg/m2	＜3	＜30 g/l	＜3	＜360 U/L	No	Yes	Yes	No	No	No	No	No	No	＜8	No	Non-tip or bottom	＜60mm2	T1~T2	N0	No	No	Laparoscopic surgery	＜270 min	≥270 min	Yes	＜20 ng/ml	＜0.2 ng/ml	＜3	＜0.05 ng/ml	≥10 mg/l	＜10 mg/l	-4.33566	No	internal validation set
444	≥65	＜25 kg/m2	＜3	＜30 g/l	≥3	＜360 U/L	Yes	Yes	Yes	No	No	No	No	No	No	＜8	No	Non-tip or bottom	＜60mm2	T1~T2	N0	No	No	Laparoscopic surgery	＜270 min	＜270 min	No	＜20 ng/ml	＜0.2 ng/ml	＜3	＜0.05 ng/ml	＜10 mg/l	＜10 mg/l	-5.08794	No	internal validation set
445	≥65	＜25 kg/m2	＜3	＜30 g/l	＜3	＜360 U/L	Yes	Yes	No	No	No	No	No	No	No	＜8	Yes	Non-tip or bottom	＜60mm2	T1~T2	N0	No	No	Robotic surgery	≥270 min	≥270 min	Yes	＜20 ng/ml	＜0.2 ng/ml	＜3	＜0.05 ng/ml	≥10 mg/l	＜10 mg/l	-4.59654	No	internal validation set
446	≥65	＜25 kg/m2	＜3	≥30 g/l	＜3	＜360 U/L	No	No	No	No	No	No	No	No	No	＜8	No	Non-tip or bottom	＜60mm2	T1~T2	N0	No	Yes	Laparoscopic surgery	＜270 min	＜270 min	No	≥20 ng/ml	≥0.2 ng/ml	＜3	＜0.05 ng/ml	≥10 mg/l	＜10 mg/l	-6.19403	No	internal validation set
447	＜65	＜25 kg/m2	＜3	≥30 g/l	＜3	＜360 U/L	No	No	No	No	No	No	No	No	No	＜8	No	Tip or bottom	＜60mm2	T1~T2	N0	No	Yes	Laparoscopic surgery	＜270 min	≥270 min	No	≥20 ng/ml	≥0.2 ng/ml	＜3	＜0.05 ng/ml	＜10 mg/l	＜10 mg/l	-2.52522	No	internal validation set
448	＜65	＜25 kg/m2	≥3	≥30 g/l	＜3	＜360 U/L	No	No	Yes	No	No	No	No	No	No	＜8	No	Tip or bottom	≥60mm2	T1~T2	N0	No	Yes	Robotic surgery	≥270 min	≥270 min	Yes	＜20 ng/ml	＜0.2 ng/ml	≥3	＜0.05 ng/ml	＜10 mg/l	＜10 mg/l	-6.43799	No	internal validation set
449	＜65	＜25 kg/m2	＜3	≥30 g/l	＜3	＜360 U/L	No	No	Yes	No	No	No	No	No	No	＜8	No	Non-tip or bottom	≥60mm2	T1~T2	N0	No	No	Robotic surgery	≥270 min	＜270 min	Yes	＜20 ng/ml	＜0.2 ng/ml	＜3	＜0.05 ng/ml	＜10 mg/l	≥10 mg/l	-6.31703	No	internal validation set
450	≥65	＜25 kg/m2	＜3	＜30 g/l	≥3	＜360 U/L	No	No	No	Yes	No	No	Yes	No	No	＜8	Yes	Non-tip or bottom	≥60mm2	T1~T2	N0	No	No	Robotic surgery	≥270 min	≥270 min	Yes	＜20 ng/ml	＜0.2 ng/ml	＜3	＜0.05 ng/ml	＜10 mg/l	＜10 mg/l	-5.41481	No	internal validation set
451	≥65	≥25 kg/m2	≥3	＜30 g/l	≥3	＜360 U/L	No	No	Yes	No	No	No	No	No	No	≥8	No	Non-tip or bottom	≥60mm2	T1~T2	N0	No	No	Laparoscopic surgery	≥270 min	≥270 min	Yes	＜20 ng/ml	＜0.2 ng/ml	＜3	≥0.05 ng/ml	＜10 mg/l	＜10 mg/l	-5.50093	No	internal validation set
452	＜65	＜25 kg/m2	＜3	≥30 g/l	≥3	＜360 U/L	Yes	No	Yes	Yes	No	No	Yes	No	No	＜8	No	Non-tip or bottom	＜60mm2	T3~T4	N0	Yes	No	Laparoscopic surgery	＜270 min	＜270 min	Yes	＜20 ng/ml	＜0.2 ng/ml	＜3	＜0.05 ng/ml	＜10 mg/l	＜10 mg/l	-5.70903	No	internal validation set
453	≥65	＜25 kg/m2	≥3	≥30 g/l	＜3	＜360 U/L	No	Yes	No	Yes	No	No	No	Yes	No	≥8	No	Non-tip or bottom	＜60mm2	T1~T2	N0	No	No	Laparoscopic surgery	≥270 min	＜270 min	No	＜20 ng/ml	＜0.2 ng/ml	≥3	＜0.05 ng/ml	≥10 mg/l	＜10 mg/l	-4.64832	No	internal validation set
454	≥65	＜25 kg/m2	＜3	≥30 g/l	≥3	＜360 U/L	No	No	No	Yes	No	No	No	No	No	＜8	No	Non-tip or bottom	＜60mm2	T1~T2	N0	No	No	Robotic surgery	＜270 min	≥270 min	No	＜20 ng/ml	＜0.2 ng/ml	＜3	＜0.05 ng/ml	≥10 mg/l	＜10 mg/l	-4.92089	No	internal validation set
455	≥65	≥25 kg/m2	＜3	≥30 g/l	＜3	≥360 U/L	No	No	No	No	Yes	No	Yes	Yes	No	＜8	No	Non-tip or bottom	＜60mm2	T1~T2	N0	No	No	Robotic surgery	＜270 min	＜270 min	No	＜20 ng/ml	＜0.2 ng/ml	＜3	＜0.05 ng/ml	＜10 mg/l	≥10 mg/l	-4.03918	No	internal validation set
456	≥65	＜25 kg/m2	＜3	≥30 g/l	＜3	＜360 U/L	No	No	No	No	No	No	No	Yes	No	≥8	No	Non-tip or bottom	＜60mm2	T1~T2	N0	No	No	Laparoscopic surgery	＜270 min	≥270 min	No	＜20 ng/ml	＜0.2 ng/ml	＜3	＜0.05 ng/ml	≥10 mg/l	≥10 mg/l	-4.03113	No	internal validation set
457	＜65	＜25 kg/m2	≥3	≥30 g/l	＜3	≥360 U/L	No	No	No	No	Yes	No	No	No	No	＜8	No	Non-tip or bottom	＜60mm2	T3~T4	N0	Yes	No	Robotic surgery	＜270 min	＜270 min	Yes	≥20 ng/ml	＜0.2 ng/ml	＜3	≥0.05 ng/ml	＜10 mg/l	≥10 mg/l	-3.62337	No	internal validation set
458	≥65	≥25 kg/m2	＜3	≥30 g/l	＜3	≥360 U/L	No	Yes	No	No	Yes	Yes	No	No	No	＜8	No	Non-tip or bottom	＜60mm2	T3~T4	N0	Yes	No	Laparoscopic surgery	＜270 min	≥270 min	No	＜20 ng/ml	＜0.2 ng/ml	＜3	＜0.05 ng/ml	＜10 mg/l	＜10 mg/l	-5.54324	No	internal validation set
459	≥65	＜25 kg/m2	＜3	≥30 g/l	≥3	≥360 U/L	No	No	No	No	Yes	No	No	No	No	≥8	No	Non-tip or bottom	＜60mm2	T1~T2	N0	No	Yes	Laparoscopic surgery	＜270 min	＜270 min	Yes	＜20 ng/ml	≥0.2 ng/ml	＜3	＜0.05 ng/ml	＜10 mg/l	＜10 mg/l	-5.39349	No	internal validation set
460	≥65	＜25 kg/m2	＜3	＜30 g/l	≥3	≥360 U/L	No	No	Yes	No	No	No	No	No	No	＜8	No	Non-tip or bottom	＜60mm2	T1~T2	N0	No	No	Laparoscopic surgery	＜270 min	≥270 min	No	＜20 ng/ml	＜0.2 ng/ml	＜3	≥0.05 ng/ml	≥10 mg/l	＜10 mg/l	-3.47507	No	internal validation set
461	≥65	＜25 kg/m2	＜3	≥30 g/l	＜3	＜360 U/L	No	No	No	No	No	Yes	Yes	No	No	＜8	No	Non-tip or bottom	＜60mm2	T3~T4	N0	No	Yes	Laparoscopic surgery	＜270 min	＜270 min	No	＜20 ng/ml	＜0.2 ng/ml	＜3	≥0.05 ng/ml	＜10 mg/l	＜10 mg/l	-5.0086	No	internal validation set
462	≥65	＜25 kg/m2	＜3	≥30 g/l	＜3	≥360 U/L	No	Yes	Yes	No	No	Yes	No	No	No	＜8	No	Non-tip or bottom	＜60mm2	T1~T2	N0	No	Yes	Robotic surgery	≥270 min	＜270 min	Yes	＜20 ng/ml	＜0.2 ng/ml	＜3	＜0.05 ng/ml	＜10 mg/l	＜10 mg/l	-5.45837	No	internal validation set
463	≥65	＜25 kg/m2	＜3	＜30 g/l	＜3	＜360 U/L	No	Yes	No	No	No	No	Yes	No	No	＜8	No	Non-tip or bottom	＜60mm2	T1~T2	N0	No	Yes	Robotic surgery	≥270 min	＜270 min	Yes	＜20 ng/ml	＜0.2 ng/ml	＜3	＜0.05 ng/ml	＜10 mg/l	＜10 mg/l	-6.38818	No	internal validation set
464	≥65	≥25 kg/m2	＜3	＜30 g/l	＜3	＜360 U/L	No	No	No	No	No	No	Yes	No	No	＜8	No	Tip or bottom	＜60mm2	T3~T4	N0	No	Yes	Robotic surgery	＜270 min	≥270 min	Yes	＜20 ng/ml	＜0.2 ng/ml	＜3	＜0.05 ng/ml	＜10 mg/l	＜10 mg/l	-4.629	No	internal validation set
465	≥65	＜25 kg/m2	＜3	≥30 g/l	＜3	＜360 U/L	No	No	Yes	No	No	No	No	No	No	＜8	No	Tip or bottom	＜60mm2	T1~T2	N0	No	Yes	Robotic surgery	＜270 min	＜270 min	Yes	≥20 ng/ml	＜0.2 ng/ml	＜3	＜0.05 ng/ml	＜10 mg/l	＜10 mg/l	-4.05696	No	internal validation set
466	≥65	＜25 kg/m2	≥3	＜30 g/l	＜3	＜360 U/L	No	No	No	Yes	No	No	No	Yes	No	＜8	No	Non-tip or bottom	≥60mm2	T1~T2	N0	No	Yes	Robotic surgery	≥270 min	＜270 min	No	≥20 ng/ml	＜0.2 ng/ml	＜3	＜0.05 ng/ml	＜10 mg/l	＜10 mg/l	-3.85399	No	internal validation set
467	≥65	≥25 kg/m2	≥3	≥30 g/l	≥3	＜360 U/L	No	No	Yes	Yes	No	No	No	No	No	＜8	No	Non-tip or bottom	＜60mm2	T1~T2	N0	No	No	Laparoscopic surgery	＜270 min	＜270 min	Yes	＜20 ng/ml	＜0.2 ng/ml	＜3	＜0.05 ng/ml	＜10 mg/l	＜10 mg/l	-5.55688	No	internal validation set
468	＜65	＜25 kg/m2	≥3	＜30 g/l	≥3	≥360 U/L	No	No	No	No	No	No	No	No	No	＜8	No	Non-tip or bottom	＜60mm2	T1~T2	N1	No	Yes	Robotic surgery	＜270 min	≥270 min	Yes	＜20 ng/ml	＜0.2 ng/ml	≥3	＜0.05 ng/ml	＜10 mg/l	≥10 mg/l	-4.57066	No	internal validation set
469	≥65	＜25 kg/m2	＜3	≥30 g/l	≥3	≥360 U/L	Yes	No	No	Yes	No	No	No	No	No	＜8	No	Non-tip or bottom	＜60mm2	T1~T2	N0	No	Yes	Laparoscopic surgery	≥270 min	≥270 min	Yes	＜20 ng/ml	＜0.2 ng/ml	＜3	＜0.05 ng/ml	＜10 mg/l	≥10 mg/l	-6.13692	No	internal validation set
470	≥65	＜25 kg/m2	＜3	＜30 g/l	≥3	＜360 U/L	Yes	No	No	No	No	No	No	Yes	No	＜8	No	Non-tip or bottom	＜60mm2	T1~T2	N0	No	No	Robotic surgery	≥270 min	＜270 min	No	＜20 ng/ml	＜0.2 ng/ml	≥3	＜0.05 ng/ml	＜10 mg/l	＜10 mg/l	-3.95414	No	internal validation set
471	＜65	＜25 kg/m2	＜3	≥30 g/l	＜3	＜360 U/L	No	No	No	Yes	No	No	Yes	No	No	＜8	No	Non-tip or bottom	＜60mm2	T1~T2	N0	No	Yes	Robotic surgery	＜270 min	＜270 min	Yes	＜20 ng/ml	＜0.2 ng/ml	＜3	＜0.05 ng/ml	＜10 mg/l	＜10 mg/l	-5.01551	No	internal validation set
472	＜65	＜25 kg/m2	＜3	≥30 g/l	＜3	＜360 U/L	No	No	No	No	No	No	No	No	No	＜8	No	Non-tip or bottom	＜60mm2	T1~T2	N0	No	No	Laparoscopic surgery	＜270 min	＜270 min	Yes	＜20 ng/ml	＜0.2 ng/ml	＜3	＜0.05 ng/ml	＜10 mg/l	≥10 mg/l	-5.44587	No	internal validation set
473	≥65	＜25 kg/m2	＜3	≥30 g/l	＜3	＜360 U/L	No	No	Yes	No	No	No	Yes	No	No	＜8	No	Non-tip or bottom	≥60mm2	T1~T2	N0	No	No	Robotic surgery	＜270 min	＜270 min	No	＜20 ng/ml	＜0.2 ng/ml	＜3	＜0.05 ng/ml	＜10 mg/l	＜10 mg/l	-5.78636	No	internal validation set
474	≥65	≥25 kg/m2	＜3	≥30 g/l	＜3	＜360 U/L	Yes	No	No	No	Yes	No	No	No	No	≥8	No	Non-tip or bottom	≥60mm2	T1~T2	N0	No	Yes	Laparoscopic surgery	＜270 min	≥270 min	Yes	＜20 ng/ml	＜0.2 ng/ml	＜3	≥0.05 ng/ml	＜10 mg/l	≥10 mg/l	-4.39639	No	internal validation set
475	＜65	≥25 kg/m2	＜3	≥30 g/l	≥3	＜360 U/L	Yes	Yes	Yes	No	Yes	No	No	No	No	＜8	No	Non-tip or bottom	≥60mm2	T1~T2	N0	No	Yes	Robotic surgery	＜270 min	＜270 min	No	＜20 ng/ml	＜0.2 ng/ml	＜3	＜0.05 ng/ml	≥10 mg/l	＜10 mg/l	-6.84547	No	internal validation set
476	＜65	＜25 kg/m2	＜3	≥30 g/l	≥3	＜360 U/L	Yes	Yes	Yes	No	Yes	Yes	No	No	No	≥8	No	Non-tip or bottom	＜60mm2	T1~T2	N0	No	No	Laparoscopic surgery	＜270 min	≥270 min	Yes	＜20 ng/ml	≥0.2 ng/ml	≥3	≥0.05 ng/ml	＜10 mg/l	＜10 mg/l	-7.27695	No	internal validation set
477	＜65	＜25 kg/m2	≥3	≥30 g/l	＜3	＜360 U/L	Yes	No	No	No	No	Yes	Yes	No	No	＜8	No	Non-tip or bottom	＜60mm2	T1~T2	N0	No	No	Robotic surgery	＜270 min	≥270 min	No	≥20 ng/ml	＜0.2 ng/ml	＜3	＜0.05 ng/ml	≥10 mg/l	＜10 mg/l	-5.66512	No	internal validation set
478	＜65	＜25 kg/m2	≥3	≥30 g/l	≥3	＜360 U/L	No	Yes	Yes	No	No	No	No	No	No	＜8	No	Non-tip or bottom	＜60mm2	T1~T2	N0	No	No	Laparoscopic surgery	≥270 min	＜270 min	No	＜20 ng/ml	≥0.2 ng/ml	＜3	＜0.05 ng/ml	＜10 mg/l	＜10 mg/l	-3.40741	No	internal validation set
479	＜65	≥25 kg/m2	＜3	≥30 g/l	＜3	＜360 U/L	No	No	No	No	Yes	Yes	No	No	No	≥8	No	Non-tip or bottom	＜60mm2	T1~T2	N0	No	No	Laparoscopic surgery	＜270 min	≥270 min	No	＜20 ng/ml	≥0.2 ng/ml	＜3	＜0.05 ng/ml	＜10 mg/l	＜10 mg/l	-5.9062	No	internal validation set
480	≥65	≥25 kg/m2	＜3	＜30 g/l	≥3	＜360 U/L	No	No	No	Yes	No	Yes	No	No	No	＜8	No	Non-tip or bottom	＜60mm2	T1~T2	N0	No	No	Robotic surgery	≥270 min	≥270 min	Yes	＜20 ng/ml	＜0.2 ng/ml	＜3	＜0.05 ng/ml	＜10 mg/l	＜10 mg/l	-4.98688	No	internal validation set
481	≥65	＜25 kg/m2	＜3	≥30 g/l	≥3	≥360 U/L	No	Yes	Yes	No	No	No	No	No	No	＜8	No	Non-tip or bottom	＜60mm2	T1~T2	N0	No	No	Robotic surgery	≥270 min	＜270 min	Yes	＜20 ng/ml	≥0.2 ng/ml	＜3	＜0.05 ng/ml	＜10 mg/l	＜10 mg/l	-4.32286	No	internal validation set
482	＜65	＜25 kg/m2	≥3	≥30 g/l	≥3	≥360 U/L	No	No	No	Yes	Yes	No	No	No	No	＜8	No	Tip or bottom	＜60mm2	T3~T4	N0	Yes	No	Laparoscopic surgery	＜270 min	≥270 min	Yes	＜20 ng/ml	＜0.2 ng/ml	＜3	＜0.05 ng/ml	≥10 mg/l	＜10 mg/l	-4.57191	No	internal validation set
483	≥65	≥25 kg/m2	＜3	≥30 g/l	≥3	≥360 U/L	No	Yes	No	No	No	No	No	No	No	＜8	No	Tip or bottom	＜60mm2	T3~T4	N1	Yes	No	Robotic surgery	＜270 min	≥270 min	Yes	＜20 ng/ml	＜0.2 ng/ml	＜3	＜0.05 ng/ml	＜10 mg/l	≥10 mg/l	-5.04415	No	internal validation set
484	≥65	＜25 kg/m2	≥3	＜30 g/l	≥3	＜360 U/L	No	No	Yes	Yes	Yes	No	No	No	No	＜8	No	Non-tip or bottom	＜60mm2	T1~T2	N1	No	No	Robotic surgery	＜270 min	≥270 min	Yes	＜20 ng/ml	＜0.2 ng/ml	＜3	≥0.05 ng/ml	＜10 mg/l	＜10 mg/l	-4.82394	No	internal validation set
485	≥65	＜25 kg/m2	≥3	≥30 g/l	≥3	＜360 U/L	No	No	No	Yes	Yes	No	No	No	No	＜8	No	Tip or bottom	＜60mm2	T1~T2	N0	No	No	Robotic surgery	＜270 min	≥270 min	Yes	＜20 ng/ml	＜0.2 ng/ml	＜3	＜0.05 ng/ml	≥10 mg/l	＜10 mg/l	-4.49678	No	internal validation set
486	≥65	＜25 kg/m2	＜3	≥30 g/l	≥3	＜360 U/L	No	No	Yes	No	No	No	Yes	No	No	＜8	No	Non-tip or bottom	＜60mm2	T1~T2	N1	No	No	Robotic surgery	≥270 min	＜270 min	Yes	＜20 ng/ml	＜0.2 ng/ml	≥3	≥0.05 ng/ml	＜10 mg/l	＜10 mg/l	-3.61278	No	internal validation set
487	≥65	＜25 kg/m2	≥3	＜30 g/l	＜3	＜360 U/L	No	No	No	No	No	No	Yes	Yes	No	＜8	No	Non-tip or bottom	＜60mm2	T1~T2	N1	No	Yes	Laparoscopic surgery	≥270 min	≥270 min	Yes	≥20 ng/ml	＜0.2 ng/ml	＜3	≥0.05 ng/ml	＜10 mg/l	＜10 mg/l	-6.00284	No	internal validation set
488	≥65	＜25 kg/m2	＜3	≥30 g/l	≥3	≥360 U/L	No	No	No	No	No	No	No	No	No	＜8	No	Non-tip or bottom	≥60mm2	T1~T2	N0	No	No	Laparoscopic surgery	＜270 min	＜270 min	Yes	≥20 ng/ml	＜0.2 ng/ml	＜3	＜0.05 ng/ml	＜10 mg/l	≥10 mg/l	-6.99675	No	internal validation set
489	≥65	＜25 kg/m2	＜3	≥30 g/l	＜3	＜360 U/L	No	No	No	No	No	No	Yes	Yes	No	＜8	Yes	Non-tip or bottom	＜60mm2	T1~T2	N1	No	Yes	Robotic surgery	＜270 min	≥270 min	No	＜20 ng/ml	＜0.2 ng/ml	＜3	＜0.05 ng/ml	＜10 mg/l	＜10 mg/l	-5.5278	No	internal validation set
490	＜65	＜25 kg/m2	＜3	≥30 g/l	＜3	＜360 U/L	No	Yes	No	No	No	No	No	Yes	Yes	＜8	No	Tip or bottom	≥60mm2	T1~T2	N0	No	No	Robotic surgery	＜270 min	＜270 min	No	＜20 ng/ml	＜0.2 ng/ml	≥3	＜0.05 ng/ml	＜10 mg/l	＜10 mg/l	-3.5786	No	internal validation set
491	≥65	＜25 kg/m2	＜3	≥30 g/l	＜3	＜360 U/L	No	No	No	No	No	No	Yes	No	No	＜8	No	Tip or bottom	≥60mm2	T1~T2	N0	No	Yes	Laparoscopic surgery	≥270 min	≥270 min	No	＜20 ng/ml	＜0.2 ng/ml	＜3	＜0.05 ng/ml	＜10 mg/l	＜10 mg/l	-4.83835	No	internal validation set
492	≥65	≥25 kg/m2	＜3	≥30 g/l	＜3	＜360 U/L	No	Yes	No	No	No	Yes	No	No	Yes	＜8	No	Non-tip or bottom	＜60mm2	T3~T4	N0	Yes	Yes	Laparoscopic surgery	＜270 min	＜270 min	No	＜20 ng/ml	＜0.2 ng/ml	≥3	＜0.05 ng/ml	＜10 mg/l	＜10 mg/l	-6.3212	No	internal validation set
493	＜65	≥25 kg/m2	＜3	≥30 g/l	＜3	＜360 U/L	No	No	Yes	Yes	No	Yes	No	No	No	≥8	No	Non-tip or bottom	＜60mm2	T3~T4	N0	Yes	No	Laparoscopic surgery	＜270 min	≥270 min	No	＜20 ng/ml	≥0.2 ng/ml	＜3	＜0.05 ng/ml	≥10 mg/l	＜10 mg/l	-5.8001	No	internal validation set
494	≥65	＜25 kg/m2	＜3	≥30 g/l	≥3	＜360 U/L	No	No	No	Yes	No	No	No	No	No	＜8	No	Non-tip or bottom	＜60mm2	T1~T2	N0	No	No	Robotic surgery	＜270 min	≥270 min	No	＜20 ng/ml	＜0.2 ng/ml	＜3	≥0.05 ng/ml	＜10 mg/l	＜10 mg/l	-4.57576	No	internal validation set
495	＜65	≥25 kg/m2	＜3	≥30 g/l	≥3	＜360 U/L	No	Yes	Yes	Yes	Yes	Yes	No	No	No	≥8	No	Non-tip or bottom	＜60mm2	T1~T2	N0	No	No	Laparoscopic surgery	＜270 min	≥270 min	Yes	＜20 ng/ml	＜0.2 ng/ml	＜3	≥0.05 ng/ml	≥10 mg/l	＜10 mg/l	-5.16679	No	internal validation set
496	＜65	＜25 kg/m2	≥3	≥30 g/l	≥3	＜360 U/L	No	Yes	Yes	No	Yes	No	No	No	Yes	≥8	No	Non-tip or bottom	＜60mm2	T1~T2	N0	No	No	Laparoscopic surgery	≥270 min	≥270 min	Yes	＜20 ng/ml	＜0.2 ng/ml	＜3	≥0.05 ng/ml	≥10 mg/l	≥10 mg/l	-3.0641	No	internal validation set
497	＜65	≥25 kg/m2	≥3	≥30 g/l	≥3	≥360 U/L	No	Yes	No	Yes	No	Yes	No	No	No	＜8	No	Non-tip or bottom	＜60mm2	T3~T4	N0	No	No	Robotic surgery	＜270 min	≥270 min	No	＜20 ng/ml	＜0.2 ng/ml	≥3	＜0.05 ng/ml	＜10 mg/l	≥10 mg/l	-5.48291	No	internal validation set
498	＜65	＜25 kg/m2	≥3	≥30 g/l	＜3	≥360 U/L	No	No	No	No	No	Yes	No	No	No	≥8	No	Non-tip or bottom	＜60mm2	T1~T2	N0	No	Yes	Robotic surgery	＜270 min	＜270 min	No	＜20 ng/ml	＜0.2 ng/ml	＜3	≥0.05 ng/ml	＜10 mg/l	≥10 mg/l	-4.83113	No	internal validation set
499	＜65	＜25 kg/m2	＜3	≥30 g/l	＜3	＜360 U/L	Yes	No	Yes	No	No	No	No	No	No	＜8	No	Non-tip or bottom	＜60mm2	T1~T2	N0	No	Yes	Robotic surgery	＜270 min	＜270 min	No	＜20 ng/ml	＜0.2 ng/ml	＜3	≥0.05 ng/ml	＜10 mg/l	＜10 mg/l	-3.84337	No	internal validation set
500	≥65	＜25 kg/m2	＜3	≥30 g/l	≥3	＜360 U/L	Yes	No	Yes	No	Yes	No	No	No	No	＜8	No	Non-tip or bottom	＜60mm2	T1~T2	N0	No	Yes	Laparoscopic surgery	＜270 min	≥270 min	Yes	＜20 ng/ml	＜0.2 ng/ml	＜3	＜0.05 ng/ml	＜10 mg/l	＜10 mg/l	-6.98539	No	internal validation set
501	≥65	＜25 kg/m2	＜3	≥30 g/l	＜3	＜360 U/L	No	No	Yes	No	No	No	No	No	No	＜8	No	Non-tip or bottom	＜60mm2	T3~T4	N1	No	Yes	Robotic surgery	≥270 min	≥270 min	Yes	＜20 ng/ml	＜0.2 ng/ml	＜3	＜0.05 ng/ml	＜10 mg/l	＜10 mg/l	-2.59272	No	internal validation set
502	≥65	＜25 kg/m2	≥3	≥30 g/l	＜3	＜360 U/L	No	Yes	No	No	Yes	No	No	No	No	＜8	No	Non-tip or bottom	＜60mm2	T3~T4	N1	Yes	No	Robotic surgery	≥270 min	＜270 min	No	≥20 ng/ml	＜0.2 ng/ml	＜3	≥0.05 ng/ml	＜10 mg/l	≥10 mg/l	-6.91366	No	internal validation set
503	＜65	＜25 kg/m2	≥3	＜30 g/l	＜3	＜360 U/L	No	No	Yes	No	Yes	No	No	Yes	No	＜8	No	Non-tip or bottom	≥60mm2	T1~T2	N0	No	No	Robotic surgery	＜270 min	≥270 min	Yes	＜20 ng/ml	＜0.2 ng/ml	＜3	≥0.05 ng/ml	＜10 mg/l	＜10 mg/l	-3.88355	No	internal validation set
504	＜65	＜25 kg/m2	＜3	＜30 g/l	＜3	＜360 U/L	No	No	No	No	Yes	No	Yes	Yes	No	＜8	No	Non-tip or bottom	≥60mm2	T1~T2	N0	No	Yes	Laparoscopic surgery	＜270 min	＜270 min	Yes	≥20 ng/ml	＜0.2 ng/ml	＜3	＜0.05 ng/ml	＜10 mg/l	≥10 mg/l	-4.7804	No	internal validation set
505	≥65	≥25 kg/m2	＜3	＜30 g/l	＜3	＜360 U/L	No	Yes	No	No	No	No	Yes	Yes	No	＜8	No	Non-tip or bottom	≥60mm2	T1~T2	N0	No	No	Laparoscopic surgery	＜270 min	＜270 min	Yes	＜20 ng/ml	＜0.2 ng/ml	＜3	＜0.05 ng/ml	≥10 mg/l	＜10 mg/l	-5.03473	No	internal validation set
506	≥65	＜25 kg/m2	≥3	＜30 g/l	＜3	＜360 U/L	No	Yes	No	No	Yes	No	Yes	No	No	＜8	No	Non-tip or bottom	＜60mm2	T1~T2	N1	No	No	Robotic surgery	≥270 min	≥270 min	Yes	＜20 ng/ml	＜0.2 ng/ml	＜3	＜0.05 ng/ml	＜10 mg/l	＜10 mg/l	-6.46098	No	internal validation set
507	≥65	＜25 kg/m2	＜3	＜30 g/l	＜3	＜360 U/L	No	No	No	No	No	No	Yes	Yes	No	＜8	No	Non-tip or bottom	＜60mm2	T1~T2	N0	No	No	Laparoscopic surgery	＜270 min	≥270 min	No	＜20 ng/ml	≥0.2 ng/ml	＜3	＜0.05 ng/ml	＜10 mg/l	＜10 mg/l	-7.23841	No	internal validation set
508	≥65	＜25 kg/m2	＜3	≥30 g/l	≥3	＜360 U/L	No	No	No	No	No	No	No	No	Yes	＜8	No	Tip or bottom	＜60mm2	T1~T2	N0	No	No	Laparoscopic surgery	＜270 min	＜270 min	No	＜20 ng/ml	≥0.2 ng/ml	≥3	＜0.05 ng/ml	＜10 mg/l	＜10 mg/l	-5.07008	No	internal validation set
509	≥65	≥25 kg/m2	＜3	≥30 g/l	≥3	＜360 U/L	No	Yes	No	No	No	No	No	No	No	＜8	No	Non-tip or bottom	≥60mm2	T1~T2	N0	No	No	Laparoscopic surgery	＜270 min	＜270 min	No	＜20 ng/ml	≥0.2 ng/ml	＜3	＜0.05 ng/ml	＜10 mg/l	＜10 mg/l	-4.84506	No	internal validation set
510	≥65	＜25 kg/m2	＜3	≥30 g/l	≥3	≥360 U/L	No	No	No	No	No	No	No	No	Yes	＜8	No	Non-tip or bottom	＜60mm2	T1~T2	N0	No	No	Laparoscopic surgery	≥270 min	≥270 min	No	＜20 ng/ml	＜0.2 ng/ml	＜3	＜0.05 ng/ml	＜10 mg/l	＜10 mg/l	-3.91395	No	internal validation set
511	＜65	＜25 kg/m2	＜3	≥30 g/l	＜3	＜360 U/L	No	No	No	Yes	No	No	No	No	No	＜8	No	Non-tip or bottom	＜60mm2	T1~T2	N0	No	No	Laparoscopic surgery	＜270 min	≥270 min	No	＜20 ng/ml	＜0.2 ng/ml	＜3	＜0.05 ng/ml	＜10 mg/l	＜10 mg/l	-4.22605	No	internal validation set
512	≥65	≥25 kg/m2	＜3	≥30 g/l	≥3	＜360 U/L	Yes	No	No	Yes	No	No	No	No	No	≥8	No	Non-tip or bottom	＜60mm2	T1~T2	N0	No	No	Laparoscopic surgery	＜270 min	＜270 min	No	≥20 ng/ml	＜0.2 ng/ml	＜3	≥0.05 ng/ml	＜10 mg/l	≥10 mg/l	-3.18326	No	internal validation set
513	＜65	＜25 kg/m2	＜3	≥30 g/l	≥3	≥360 U/L	No	No	No	Yes	No	No	No	No	No	≥8	No	Non-tip or bottom	＜60mm2	T1~T2	N0	No	Yes	Robotic surgery	＜270 min	＜270 min	Yes	＜20 ng/ml	≥0.2 ng/ml	＜3	＜0.05 ng/ml	＜10 mg/l	＜10 mg/l	-4.18925	No	internal validation set
514	≥65	＜25 kg/m2	＜3	≥30 g/l	＜3	≥360 U/L	No	No	No	No	No	Yes	Yes	No	No	＜8	No	Non-tip or bottom	＜60mm2	T1~T2	N0	No	No	Robotic surgery	≥270 min	＜270 min	Yes	＜20 ng/ml	≥0.2 ng/ml	≥3	＜0.05 ng/ml	＜10 mg/l	＜10 mg/l	-6.3112	No	internal validation set
515	≥65	＜25 kg/m2	＜3	＜30 g/l	≥3	＜360 U/L	No	No	No	No	No	No	No	No	No	＜8	No	Non-tip or bottom	＜60mm2	T3~T4	N0	Yes	Yes	Robotic surgery	≥270 min	＜270 min	Yes	＜20 ng/ml	≥0.2 ng/ml	≥3	＜0.05 ng/ml	＜10 mg/l	＜10 mg/l	-4.67073	No	internal validation set
516	≥65	＜25 kg/m2	≥3	≥30 g/l	≥3	＜360 U/L	No	No	No	No	No	Yes	No	No	No	＜8	No	Non-tip or bottom	＜60mm2	T1~T2	N0	No	Yes	Robotic surgery	＜270 min	＜270 min	Yes	＜20 ng/ml	＜0.2 ng/ml	＜3	＜0.05 ng/ml	＜10 mg/l	＜10 mg/l	-5.01659	No	internal validation set
517	≥65	＜25 kg/m2	≥3	＜30 g/l	＜3	＜360 U/L	No	Yes	Yes	Yes	No	Yes	Yes	No	No	＜8	No	Non-tip or bottom	＜60mm2	T3~T4	N0	No	Yes	Laparoscopic surgery	＜270 min	＜270 min	Yes	＜20 ng/ml	＜0.2 ng/ml	≥3	＜0.05 ng/ml	＜10 mg/l	＜10 mg/l	-4.68584	No	internal validation set
518	≥65	＜25 kg/m2	＜3	＜30 g/l	≥3	＜360 U/L	No	Yes	No	No	No	No	Yes	No	No	＜8	No	Non-tip or bottom	＜60mm2	T1~T2	N0	No	Yes	Robotic surgery	＜270 min	≥270 min	Yes	＜20 ng/ml	＜0.2 ng/ml	＜3	＜0.05 ng/ml	≥10 mg/l	＜10 mg/l	-3.11216	No	internal validation set
519	≥65	＜25 kg/m2	≥3	＜30 g/l	＜3	＜360 U/L	No	Yes	Yes	Yes	No	No	No	No	No	＜8	No	Non-tip or bottom	＜60mm2	T3~T4	N0	No	Yes	Laparoscopic surgery	＜270 min	＜270 min	Yes	＜20 ng/ml	＜0.2 ng/ml	＜3	≥0.05 ng/ml	≥10 mg/l	＜10 mg/l	-3.85588	No	internal validation set
520	＜65	＜25 kg/m2	≥3	＜30 g/l	＜3	＜360 U/L	No	No	Yes	Yes	No	No	No	Yes	No	＜8	No	Non-tip or bottom	＜60mm2	T3~T4	N0	No	No	Robotic surgery	＜270 min	＜270 min	Yes	＜20 ng/ml	＜0.2 ng/ml	＜3	≥0.05 ng/ml	＜10 mg/l	＜10 mg/l	-6.1878	No	internal validation set
521	≥65	≥25 kg/m2	＜3	≥30 g/l	＜3	＜360 U/L	No	Yes	Yes	No	No	No	No	No	No	＜8	No	Non-tip or bottom	＜60mm2	T1~T2	N0	No	Yes	Robotic surgery	＜270 min	≥270 min	Yes	＜20 ng/ml	＜0.2 ng/ml	＜3	≥0.05 ng/ml	＜10 mg/l	≥10 mg/l	-4.42905	No	internal validation set
522	≥65	＜25 kg/m2	≥3	≥30 g/l	＜3	＜360 U/L	No	No	No	No	No	No	No	Yes	No	＜8	No	Non-tip or bottom	≥60mm2	T1~T2	N0	No	Yes	Robotic surgery	＜270 min	＜270 min	Yes	＜20 ng/ml	＜0.2 ng/ml	＜3	＜0.05 ng/ml	≥10 mg/l	≥10 mg/l	-4.72148	No	internal validation set
523	≥65	＜25 kg/m2	≥3	＜30 g/l	＜3	≥360 U/L	No	No	No	No	No	No	No	No	No	≥8	No	Non-tip or bottom	＜60mm2	T1~T2	N1	No	No	Laparoscopic surgery	＜270 min	＜270 min	Yes	＜20 ng/ml	≥0.2 ng/ml	＜3	＜0.05 ng/ml	＜10 mg/l	＜10 mg/l	-6.63727	No	internal validation set
524	≥65	≥25 kg/m2	≥3	≥30 g/l	＜3	≥360 U/L	No	No	No	No	No	No	No	No	No	＜8	No	Non-tip or bottom	＜60mm2	T1~T2	N1	No	Yes	Laparoscopic surgery	＜270 min	≥270 min	Yes	≥20 ng/ml	＜0.2 ng/ml	＜3	＜0.05 ng/ml	＜10 mg/l	＜10 mg/l	-6.3201	No	internal validation set
525	≥65	＜25 kg/m2	＜3	≥30 g/l	＜3	＜360 U/L	No	No	No	No	No	No	No	No	No	≥8	No	Non-tip or bottom	＜60mm2	T1~T2	N1	No	No	Robotic surgery	＜270 min	≥270 min	Yes	≥20 ng/ml	＜0.2 ng/ml	＜3	＜0.05 ng/ml	＜10 mg/l	≥10 mg/l	-6.43038	No	internal validation set
526	≥65	＜25 kg/m2	＜3	＜30 g/l	＜3	≥360 U/L	No	Yes	No	No	No	No	No	No	No	＜8	No	Tip or bottom	＜60mm2	T1~T2	N0	No	Yes	Laparoscopic surgery	≥270 min	≥270 min	No	＜20 ng/ml	＜0.2 ng/ml	＜3	＜0.05 ng/ml	＜10 mg/l	＜10 mg/l	-2.36188	No	internal validation set
527	≥65	＜25 kg/m2	＜3	≥30 g/l	≥3	＜360 U/L	No	No	No	No	No	No	Yes	No	No	＜8	No	Non-tip or bottom	＜60mm2	T1~T2	N0	No	Yes	Robotic surgery	＜270 min	≥270 min	No	≥20 ng/ml	＜0.2 ng/ml	＜3	＜0.05 ng/ml	＜10 mg/l	＜10 mg/l	-4.85585	No	internal validation set
528	≥65	＜25 kg/m2	＜3	＜30 g/l	＜3	≥360 U/L	No	No	No	Yes	No	No	Yes	Yes	No	≥8	Yes	Non-tip or bottom	≥60mm2	T1~T2	N0	No	Yes	Laparoscopic surgery	≥270 min	＜270 min	Yes	＜20 ng/ml	＜0.2 ng/ml	＜3	＜0.05 ng/ml	＜10 mg/l	＜10 mg/l	-4.48672	No	internal validation set
529	＜65	≥25 kg/m2	＜3	≥30 g/l	≥3	＜360 U/L	No	No	No	No	No	No	No	Yes	No	≥8	No	Non-tip or bottom	＜60mm2	T1~T2	N0	No	No	Robotic surgery	＜270 min	＜270 min	No	＜20 ng/ml	＜0.2 ng/ml	＜3	＜0.05 ng/ml	＜10 mg/l	＜10 mg/l	-5.26035	No	internal validation set
530	≥65	≥25 kg/m2	＜3	≥30 g/l	≥3	≥360 U/L	No	No	No	No	No	No	No	No	No	＜8	No	Non-tip or bottom	＜60mm2	T1~T2	N1	No	No	Laparoscopic surgery	≥270 min	＜270 min	Yes	＜20 ng/ml	＜0.2 ng/ml	＜3	＜0.05 ng/ml	＜10 mg/l	＜10 mg/l	-5.24855	No	internal validation set
531	≥65	＜25 kg/m2	≥3	≥30 g/l	＜3	≥360 U/L	Yes	No	Yes	Yes	No	No	No	No	No	＜8	No	Non-tip or bottom	≥60mm2	T1~T2	N0	No	No	Robotic surgery	≥270 min	≥270 min	No	＜20 ng/ml	＜0.2 ng/ml	＜3	≥0.05 ng/ml	＜10 mg/l	＜10 mg/l	-6.26363	No	internal validation set
532	＜65	＜25 kg/m2	＜3	＜30 g/l	≥3	＜360 U/L	Yes	Yes	Yes	Yes	No	No	No	No	No	＜8	No	Non-tip or bottom	＜60mm2	T1~T2	N0	No	No	Laparoscopic surgery	＜270 min	＜270 min	No	＜20 ng/ml	＜0.2 ng/ml	＜3	≥0.05 ng/ml	＜10 mg/l	＜10 mg/l	-4.94294	No	internal validation set
533	≥65	≥25 kg/m2	＜3	＜30 g/l	＜3	＜360 U/L	No	No	Yes	Yes	No	No	No	No	No	＜8	No	Non-tip or bottom	＜60mm2	T1~T2	N0	No	No	Laparoscopic surgery	＜270 min	＜270 min	No	＜20 ng/ml	＜0.2 ng/ml	≥3	＜0.05 ng/ml	＜10 mg/l	＜10 mg/l	-4.13875	No	internal validation set
534	＜65	＜25 kg/m2	≥3	≥30 g/l	≥3	＜360 U/L	No	Yes	No	No	No	Yes	No	No	Yes	＜8	No	Non-tip or bottom	＜60mm2	T1~T2	N0	No	Yes	Robotic surgery	＜270 min	≥270 min	No	＜20 ng/ml	＜0.2 ng/ml	＜3	＜0.05 ng/ml	＜10 mg/l	＜10 mg/l	-6.53868	No	internal validation set
535	≥65	＜25 kg/m2	≥3	≥30 g/l	≥3	＜360 U/L	No	No	Yes	No	No	No	No	No	No	＜8	No	Non-tip or bottom	＜60mm2	T3~T4	N0	Yes	Yes	Laparoscopic surgery	＜270 min	＜270 min	Yes	＜20 ng/ml	＜0.2 ng/ml	＜3	≥0.05 ng/ml	＜10 mg/l	≥10 mg/l	-4.099	No	internal validation set
536	＜65	＜25 kg/m2	≥3	＜30 g/l	＜3	＜360 U/L	No	No	No	No	Yes	Yes	No	No	No	＜8	No	Non-tip or bottom	＜60mm2	T3~T4	N0	Yes	No	Laparoscopic surgery	＜270 min	≥270 min	No	＜20 ng/ml	＜0.2 ng/ml	＜3	＜0.05 ng/ml	＜10 mg/l	＜10 mg/l	-4.24503	No	internal validation set
537	≥65	≥25 kg/m2	＜3	≥30 g/l	≥3	＜360 U/L	No	No	No	No	Yes	Yes	No	No	No	＜8	No	Non-tip or bottom	＜60mm2	T1~T2	N0	No	Yes	Laparoscopic surgery	＜270 min	≥270 min	Yes	＜20 ng/ml	＜0.2 ng/ml	≥3	＜0.05 ng/ml	＜10 mg/l	＜10 mg/l	-3.49886	No	internal validation set
538	≥65	＜25 kg/m2	＜3	＜30 g/l	＜3	＜360 U/L	No	No	No	No	No	No	No	No	No	＜8	No	Non-tip or bottom	＜60mm2	T1~T2	N0	No	No	Robotic surgery	＜270 min	≥270 min	No	≥20 ng/ml	＜0.2 ng/ml	＜3	＜0.05 ng/ml	＜10 mg/l	＜10 mg/l	-5.61318	No	internal validation set
539	≥65	≥25 kg/m2	≥3	＜30 g/l	＜3	＜360 U/L	Yes	No	No	No	No	No	Yes	No	No	＜8	No	Non-tip or bottom	＜60mm2	T1~T2	N0	No	No	Robotic surgery	＜270 min	＜270 min	No	＜20 ng/ml	＜0.2 ng/ml	＜3	＜0.05 ng/ml	≥10 mg/l	＜10 mg/l	-5.34535	No	internal validation set
540	＜65	＜25 kg/m2	≥3	≥30 g/l	＜3	＜360 U/L	Yes	No	Yes	No	No	No	No	No	No	＜8	No	Non-tip or bottom	＜60mm2	T1~T2	N0	No	No	Robotic surgery	≥270 min	＜270 min	Yes	≥20 ng/ml	≥0.2 ng/ml	＜3	＜0.05 ng/ml	＜10 mg/l	＜10 mg/l	-4.73957	No	internal validation set
541	≥65	＜25 kg/m2	≥3	＜30 g/l	＜3	＜360 U/L	Yes	No	Yes	No	No	No	Yes	No	No	＜8	No	Tip or bottom	＜60mm2	T1~T2	N0	No	No	Laparoscopic surgery	＜270 min	≥270 min	No	＜20 ng/ml	＜0.2 ng/ml	＜3	＜0.05 ng/ml	＜10 mg/l	＜10 mg/l	-4.77996	No	internal validation set
542	≥65	＜25 kg/m2	＜3	≥30 g/l	＜3	＜360 U/L	No	No	No	No	No	No	Yes	No	No	＜8	No	Tip or bottom	≥60mm2	T1~T2	N0	No	No	Laparoscopic surgery	＜270 min	＜270 min	Yes	≥20 ng/ml	≥0.2 ng/ml	＜3	＜0.05 ng/ml	＜10 mg/l	＜10 mg/l	-5.97068	No	internal validation set
543	＜65	＜25 kg/m2	≥3	＜30 g/l	＜3	≥360 U/L	No	No	No	No	No	No	No	No	No	＜8	No	Non-tip or bottom	≥60mm2	T1~T2	N0	No	No	Laparoscopic surgery	＜270 min	＜270 min	Yes	＜20 ng/ml	＜0.2 ng/ml	＜3	＜0.05 ng/ml	＜10 mg/l	≥10 mg/l	-6.19853	No	internal validation set
544	＜65	＜25 kg/m2	＜3	＜30 g/l	＜3	≥360 U/L	No	Yes	Yes	No	Yes	No	No	No	No	＜8	No	Non-tip or bottom	＜60mm2	T1~T2	N0	No	No	Laparoscopic surgery	≥270 min	≥270 min	Yes	＜20 ng/ml	＜0.2 ng/ml	＜3	＜0.05 ng/ml	＜10 mg/l	≥10 mg/l	-6.46392	No	internal validation set
545	≥65	≥25 kg/m2	＜3	＜30 g/l	≥3	＜360 U/L	No	No	No	Yes	No	No	Yes	No	No	＜8	No	Non-tip or bottom	≥60mm2	T1~T2	N0	No	No	Laparoscopic surgery	＜270 min	≥270 min	Yes	＜20 ng/ml	＜0.2 ng/ml	＜3	＜0.05 ng/ml	＜10 mg/l	≥10 mg/l	-5.04121	No	internal validation set
546	≥65	≥25 kg/m2	＜3	＜30 g/l	≥3	＜360 U/L	No	No	Yes	No	No	No	No	No	No	＜8	No	Non-tip or bottom	＜60mm2	T1~T2	N0	No	No	Robotic surgery	＜270 min	＜270 min	No	＜20 ng/ml	＜0.2 ng/ml	＜3	≥0.05 ng/ml	≥10 mg/l	＜10 mg/l	-2.65663	No	internal validation set
547	≥65	＜25 kg/m2	＜3	≥30 g/l	≥3	＜360 U/L	No	No	Yes	Yes	No	No	No	No	No	≥8	No	Non-tip or bottom	＜60mm2	T3~T4	N0	Yes	No	Laparoscopic surgery	≥270 min	＜270 min	Yes	＜20 ng/ml	＜0.2 ng/ml	＜3	＜0.05 ng/ml	≥10 mg/l	＜10 mg/l	-4.88239	No	internal validation set
548	≥65	≥25 kg/m2	＜3	≥30 g/l	≥3	＜360 U/L	No	No	No	No	Yes	Yes	No	Yes	No	＜8	No	Non-tip or bottom	＜60mm2	T1~T2	N0	No	No	Laparoscopic surgery	≥270 min	≥270 min	Yes	＜20 ng/ml	＜0.2 ng/ml	＜3	＜0.05 ng/ml	＜10 mg/l	＜10 mg/l	-4.60539	No	internal validation set
549	＜65	≥25 kg/m2	＜3	≥30 g/l	＜3	＜360 U/L	No	No	No	Yes	No	No	No	Yes	No	＜8	No	Non-tip or bottom	＜60mm2	T1~T2	N0	No	No	Robotic surgery	≥270 min	≥270 min	Yes	＜20 ng/ml	＜0.2 ng/ml	＜3	＜0.05 ng/ml	≥10 mg/l	＜10 mg/l	-4.75168	No	internal validation set
550	≥65	＜25 kg/m2	＜3	≥30 g/l	＜3	＜360 U/L	No	No	No	No	No	Yes	No	No	No	＜8	No	Non-tip or bottom	＜60mm2	T1~T2	N0	No	Yes	Robotic surgery	＜270 min	≥270 min	Yes	＜20 ng/ml	＜0.2 ng/ml	＜3	＜0.05 ng/ml	＜10 mg/l	＜10 mg/l	-4.05513	No	internal validation set
551	≥65	≥25 kg/m2	≥3	≥30 g/l	＜3	＜360 U/L	No	No	No	No	No	No	No	No	No	＜8	No	Non-tip or bottom	＜60mm2	T1~T2	N0	No	No	Robotic surgery	＜270 min	＜270 min	Yes	＜20 ng/ml	＜0.2 ng/ml	≥3	＜0.05 ng/ml	＜10 mg/l	＜10 mg/l	-5.53295	No	internal validation set
552	≥65	≥25 kg/m2	≥3	≥30 g/l	＜3	＜360 U/L	No	No	No	No	No	No	No	No	No	＜8	No	Non-tip or bottom	＜60mm2	T1~T2	N0	No	No	Laparoscopic surgery	＜270 min	≥270 min	Yes	＜20 ng/ml	＜0.2 ng/ml	＜3	≥0.05 ng/ml	＜10 mg/l	＜10 mg/l	-3.75021	No	internal validation set
553	≥65	＜25 kg/m2	＜3	＜30 g/l	＜3	＜360 U/L	Yes	No	No	No	No	No	No	No	No	＜8	No	Non-tip or bottom	＜60mm2	T1~T2	N0	No	Yes	Robotic surgery	＜270 min	≥270 min	No	＜20 ng/ml	＜0.2 ng/ml	≥3	＜0.05 ng/ml	＜10 mg/l	＜10 mg/l	-6.82828	No	internal validation set
554	＜65	＜25 kg/m2	≥3	＜30 g/l	＜3	≥360 U/L	No	No	No	No	No	No	Yes	No	Yes	＜8	No	Non-tip or bottom	＜60mm2	T1~T2	N0	No	No	Laparoscopic surgery	＜270 min	≥270 min	No	＜20 ng/ml	＜0.2 ng/ml	＜3	＜0.05 ng/ml	＜10 mg/l	＜10 mg/l	-3.19414	No	internal validation set
555	≥65	＜25 kg/m2	≥3	≥30 g/l	＜3	＜360 U/L	No	No	No	No	No	No	Yes	No	No	≥8	No	Non-tip or bottom	＜60mm2	T3~T4	N0	No	Yes	Laparoscopic surgery	＜270 min	＜270 min	No	＜20 ng/ml	＜0.2 ng/ml	＜3	＜0.05 ng/ml	＜10 mg/l	＜10 mg/l	-3.88141	No	internal validation set
556	≥65	＜25 kg/m2	＜3	≥30 g/l	＜3	＜360 U/L	No	No	No	No	No	No	Yes	No	Yes	＜8	No	Non-tip or bottom	＜60mm2	T1~T2	N0	No	Yes	Laparoscopic surgery	＜270 min	≥270 min	Yes	≥20 ng/ml	＜0.2 ng/ml	＜3	＜0.05 ng/ml	＜10 mg/l	＜10 mg/l	-5.39436	No	internal validation set
557	≥65	＜25 kg/m2	＜3	＜30 g/l	＜3	＜360 U/L	No	Yes	No	No	No	No	No	No	No	≥8	No	Non-tip or bottom	＜60mm2	T3~T4	N0	No	No	Robotic surgery	＜270 min	≥270 min	Yes	＜20 ng/ml	＜0.2 ng/ml	＜3	＜0.05 ng/ml	＜10 mg/l	＜10 mg/l	-6.10032	No	internal validation set
558	＜65	＜25 kg/m2	≥3	≥30 g/l	＜3	＜360 U/L	No	Yes	No	No	No	No	No	No	No	≥8	Yes	Non-tip or bottom	＜60mm2	T1~T2	N1	No	No	Robotic surgery	＜270 min	≥270 min	No	＜20 ng/ml	＜0.2 ng/ml	＜3	＜0.05 ng/ml	＜10 mg/l	＜10 mg/l	-4.54775	No	internal validation set
559	≥65	≥25 kg/m2	≥3	≥30 g/l	＜3	＜360 U/L	No	No	No	Yes	No	No	No	No	No	＜8	Yes	Non-tip or bottom	＜60mm2	T1~T2	N0	No	No	Robotic surgery	＜270 min	≥270 min	Yes	＜20 ng/ml	≥0.2 ng/ml	＜3	＜0.05 ng/ml	＜10 mg/l	≥10 mg/l	-3.23247	No	internal validation set
560	≥65	＜25 kg/m2	＜3	≥30 g/l	＜3	＜360 U/L	No	Yes	Yes	Yes	No	No	No	No	No	＜8	No	Non-tip or bottom	＜60mm2	T3~T4	N0	Yes	Yes	Laparoscopic surgery	≥270 min	＜270 min	Yes	≥20 ng/ml	＜0.2 ng/ml	＜3	＜0.05 ng/ml	＜10 mg/l	≥10 mg/l	-5.84569	No	internal validation set
561	≥65	≥25 kg/m2	＜3	≥30 g/l	＜3	＜360 U/L	No	No	No	Yes	No	Yes	No	No	No	≥8	No	Non-tip or bottom	＜60mm2	T3~T4	N1	Yes	Yes	Laparoscopic surgery	＜270 min	≥270 min	No	＜20 ng/ml	＜0.2 ng/ml	＜3	＜0.05 ng/ml	≥10 mg/l	＜10 mg/l	-4.66667	No	internal validation set
562	≥65	＜25 kg/m2	＜3	≥30 g/l	≥3	＜360 U/L	No	No	Yes	No	Yes	No	No	No	No	＜8	No	Tip or bottom	≥60mm2	T1~T2	N1	No	Yes	Laparoscopic surgery	≥270 min	≥270 min	No	＜20 ng/ml	＜0.2 ng/ml	＜3	＜0.05 ng/ml	＜10 mg/l	＜10 mg/l	-3.05176	No	internal validation set
563	≥65	＜25 kg/m2	＜3	＜30 g/l	≥3	＜360 U/L	No	No	Yes	No	No	Yes	No	Yes	No	＜8	No	Tip or bottom	＜60mm2	T1~T2	N0	No	No	Laparoscopic surgery	＜270 min	≥270 min	Yes	＜20 ng/ml	＜0.2 ng/ml	＜3	＜0.05 ng/ml	＜10 mg/l	＜10 mg/l	-4.5514	No	internal validation set
564	≥65	＜25 kg/m2	＜3	≥30 g/l	≥3	＜360 U/L	No	No	No	No	No	No	No	Yes	No	＜8	No	Non-tip or bottom	≥60mm2	T1~T2	N0	No	No	Robotic surgery	≥270 min	≥270 min	No	＜20 ng/ml	＜0.2 ng/ml	＜3	＜0.05 ng/ml	≥10 mg/l	＜10 mg/l	-5.60706	No	internal validation set
565	≥65	≥25 kg/m2	＜3	≥30 g/l	＜3	＜360 U/L	No	No	Yes	No	No	No	No	No	No	＜8	No	Non-tip or bottom	＜60mm2	T1~T2	N0	No	No	Robotic surgery	≥270 min	＜270 min	No	＜20 ng/ml	＜0.2 ng/ml	≥3	≥0.05 ng/ml	≥10 mg/l	≥10 mg/l	-5.28441	No	internal validation set
566	≥65	≥25 kg/m2	＜3	≥30 g/l	≥3	＜360 U/L	No	No	Yes	No	No	No	No	Yes	No	＜8	No	Non-tip or bottom	＜60mm2	T1~T2	N0	No	No	Robotic surgery	≥270 min	≥270 min	Yes	＜20 ng/ml	＜0.2 ng/ml	＜3	≥0.05 ng/ml	＜10 mg/l	＜10 mg/l	-4.95832	No	internal validation set
567	≥65	＜25 kg/m2	＜3	≥30 g/l	≥3	＜360 U/L	No	No	Yes	No	No	No	No	Yes	No	＜8	No	Non-tip or bottom	＜60mm2	T1~T2	N0	No	No	Laparoscopic surgery	＜270 min	≥270 min	Yes	＜20 ng/ml	＜0.2 ng/ml	＜3	≥0.05 ng/ml	＜10 mg/l	＜10 mg/l	-4.51284	No	internal validation set
568	＜65	≥25 kg/m2	＜3	≥30 g/l	≥3	＜360 U/L	No	No	No	No	No	No	Yes	No	No	＜8	No	Non-tip or bottom	＜60mm2	T1~T2	N0	No	No	Laparoscopic surgery	＜270 min	＜270 min	No	＜20 ng/ml	＜0.2 ng/ml	＜3	＜0.05 ng/ml	＜10 mg/l	≥10 mg/l	-6.06319	No	internal validation set
569	≥65	≥25 kg/m2	＜3	≥30 g/l	＜3	＜360 U/L	No	No	No	No	No	No	Yes	No	No	＜8	No	Non-tip or bottom	＜60mm2	T1~T2	N0	No	No	Robotic surgery	＜270 min	＜270 min	Yes	＜20 ng/ml	＜0.2 ng/ml	＜3	≥0.05 ng/ml	＜10 mg/l	＜10 mg/l	-2.83397	No	internal validation set
570	≥65	≥25 kg/m2	＜3	≥30 g/l	≥3	＜360 U/L	No	Yes	No	No	No	No	No	No	No	＜8	No	Non-tip or bottom	＜60mm2	T1~T2	N0	No	No	Laparoscopic surgery	＜270 min	＜270 min	No	≥20 ng/ml	＜0.2 ng/ml	＜3	＜0.05 ng/ml	＜10 mg/l	＜10 mg/l	-3.25465	No	internal validation set
571	＜65	＜25 kg/m2	＜3	≥30 g/l	＜3	≥360 U/L	Yes	No	No	No	No	No	No	No	No	≥8	No	Non-tip or bottom	＜60mm2	T1~T2	N0	No	No	Laparoscopic surgery	＜270 min	≥270 min	No	＜20 ng/ml	＜0.2 ng/ml	≥3	＜0.05 ng/ml	＜10 mg/l	＜10 mg/l	-5.17879	No	internal validation set
572	＜65	＜25 kg/m2	≥3	＜30 g/l	＜3	＜360 U/L	No	No	No	No	No	No	No	No	No	≥8	No	Non-tip or bottom	＜60mm2	T1~T2	N0	No	No	Laparoscopic surgery	≥270 min	＜270 min	Yes	＜20 ng/ml	＜0.2 ng/ml	＜3	＜0.05 ng/ml	＜10 mg/l	＜10 mg/l	-5.00253	No	internal validation set
573	＜65	＜25 kg/m2	＜3	≥30 g/l	＜3	＜360 U/L	Yes	Yes	No	No	No	No	No	No	No	≥8	No	Non-tip or bottom	＜60mm2	T3~T4	N0	Yes	No	Laparoscopic surgery	＜270 min	≥270 min	Yes	＜20 ng/ml	＜0.2 ng/ml	＜3	＜0.05 ng/ml	＜10 mg/l	≥10 mg/l	-4.1317	No	internal validation set
574	＜65	＜25 kg/m2	≥3	＜30 g/l	＜3	≥360 U/L	No	No	No	Yes	Yes	No	No	No	No	＜8	No	Non-tip or bottom	＜60mm2	T1~T2	N0	No	Yes	Robotic surgery	＜270 min	＜270 min	No	≥20 ng/ml	＜0.2 ng/ml	≥3	＜0.05 ng/ml	＜10 mg/l	＜10 mg/l	-5.85717	No	internal validation set
575	≥65	＜25 kg/m2	≥3	≥30 g/l	＜3	≥360 U/L	No	Yes	No	No	Yes	Yes	No	No	No	＜8	No	Non-tip or bottom	＜60mm2	T3~T4	N0	Yes	Yes	Laparoscopic surgery	＜270 min	＜270 min	Yes	＜20 ng/ml	＜0.2 ng/ml	＜3	＜0.05 ng/ml	＜10 mg/l	＜10 mg/l	-5.80023	No	internal validation set
576	＜65	＜25 kg/m2	≥3	＜30 g/l	＜3	＜360 U/L	No	No	No	Yes	Yes	No	Yes	No	No	＜8	No	Non-tip or bottom	＜60mm2	T1~T2	N0	No	Yes	Robotic surgery	＜270 min	≥270 min	Yes	＜20 ng/ml	＜0.2 ng/ml	＜3	＜0.05 ng/ml	＜10 mg/l	＜10 mg/l	-5.36417	No	internal validation set
577	≥65	＜25 kg/m2	＜3	≥30 g/l	＜3	＜360 U/L	No	Yes	No	Yes	No	No	No	No	Yes	＜8	No	Tip or bottom	≥60mm2	T3~T4	N0	Yes	Yes	Robotic surgery	＜270 min	≥270 min	No	＜20 ng/ml	＜0.2 ng/ml	＜3	＜0.05 ng/ml	＜10 mg/l	＜10 mg/l	-6.33867	No	internal validation set
578	≥65	＜25 kg/m2	＜3	＜30 g/l	＜3	＜360 U/L	Yes	No	No	No	Yes	Yes	No	No	No	＜8	No	Non-tip or bottom	≥60mm2	T3~T4	N0	Yes	No	Laparoscopic surgery	＜270 min	≥270 min	Yes	＜20 ng/ml	≥0.2 ng/ml	＜3	＜0.05 ng/ml	＜10 mg/l	＜10 mg/l	-5.09146	No	internal validation set
579	＜65	＜25 kg/m2	≥3	≥30 g/l	≥3	＜360 U/L	No	No	No	Yes	Yes	No	No	No	No	＜8	No	Non-tip or bottom	≥60mm2	T1~T2	N0	No	Yes	Robotic surgery	＜270 min	＜270 min	Yes	＜20 ng/ml	＜0.2 ng/ml	＜3	≥0.05 ng/ml	≥10 mg/l	＜10 mg/l	-2.98316	No	internal validation set
580	≥65	≥25 kg/m2	＜3	＜30 g/l	≥3	＜360 U/L	No	No	Yes	Yes	No	No	No	No	No	＜8	No	Tip or bottom	≥60mm2	T1~T2	N0	No	Yes	Robotic surgery	＜270 min	≥270 min	No	＜20 ng/ml	＜0.2 ng/ml	＜3	＜0.05 ng/ml	＜10 mg/l	＜10 mg/l	-2.94406	No	internal validation set
581	≥65	＜25 kg/m2	＜3	≥30 g/l	≥3	＜360 U/L	No	No	Yes	No	Yes	No	No	Yes	No	＜8	No	Non-tip or bottom	＜60mm2	T1~T2	N0	No	No	Robotic surgery	＜270 min	＜270 min	Yes	＜20 ng/ml	＜0.2 ng/ml	＜3	＜0.05 ng/ml	＜10 mg/l	＜10 mg/l	-4.54073	No	internal validation set
582	≥65	≥25 kg/m2	＜3	＜30 g/l	≥3	＜360 U/L	No	No	Yes	No	No	No	No	Yes	No	＜8	No	Non-tip or bottom	＜60mm2	T1~T2	N0	No	Yes	Laparoscopic surgery	≥270 min	≥270 min	Yes	＜20 ng/ml	＜0.2 ng/ml	＜3	＜0.05 ng/ml	＜10 mg/l	＜10 mg/l	-6.11988	No	internal validation set
583	＜65	＜25 kg/m2	＜3	＜30 g/l	＜3	＜360 U/L	No	No	No	No	No	No	Yes	Yes	No	＜8	No	Non-tip or bottom	＜60mm2	T1~T2	N1	No	Yes	Laparoscopic surgery	≥270 min	＜270 min	Yes	＜20 ng/ml	＜0.2 ng/ml	＜3	＜0.05 ng/ml	＜10 mg/l	＜10 mg/l	-4.47153	No	internal validation set
584	＜65	≥25 kg/m2	＜3	≥30 g/l	＜3	≥360 U/L	No	Yes	No	No	No	No	No	No	No	≥8	No	Non-tip or bottom	＜60mm2	T1~T2	N0	No	Yes	Robotic surgery	≥270 min	≥270 min	Yes	＜20 ng/ml	＜0.2 ng/ml	＜3	＜0.05 ng/ml	＜10 mg/l	≥10 mg/l	-4.29558	No	internal validation set
585	＜65	≥25 kg/m2	＜3	≥30 g/l	＜3	＜360 U/L	No	Yes	Yes	No	No	No	Yes	No	No	≥8	No	Non-tip or bottom	＜60mm2	T1~T2	N0	No	No	Robotic surgery	＜270 min	＜270 min	No	＜20 ng/ml	＜0.2 ng/ml	＜3	＜0.05 ng/ml	＜10 mg/l	≥10 mg/l	-6.7496	No	internal validation set
586	＜65	＜25 kg/m2	＜3	≥30 g/l	＜3	＜360 U/L	No	No	No	No	No	No	Yes	Yes	No	＜8	No	Non-tip or bottom	＜60mm2	T1~T2	N0	No	No	Robotic surgery	＜270 min	＜270 min	No	＜20 ng/ml	＜0.2 ng/ml	＜3	＜0.05 ng/ml	＜10 mg/l	＜10 mg/l	-4.39709	No	internal validation set
587	≥65	＜25 kg/m2	＜3	≥30 g/l	＜3	≥360 U/L	No	No	Yes	No	No	No	Yes	No	No	＜8	No	Non-tip or bottom	＜60mm2	T1~T2	N0	No	No	Laparoscopic surgery	＜270 min	≥270 min	No	＜20 ng/ml	≥0.2 ng/ml	≥3	＜0.05 ng/ml	＜10 mg/l	＜10 mg/l	-5.77037	No	internal validation set
588	≥65	≥25 kg/m2	＜3	≥30 g/l	＜3	＜360 U/L	No	Yes	No	No	No	No	No	Yes	No	≥8	No	Non-tip or bottom	＜60mm2	T1~T2	N1	No	No	Robotic surgery	＜270 min	＜270 min	No	＜20 ng/ml	＜0.2 ng/ml	≥3	＜0.05 ng/ml	＜10 mg/l	＜10 mg/l	-5.43199	No	internal validation set
589	＜65	＜25 kg/m2	＜3	≥30 g/l	≥3	＜360 U/L	No	No	Yes	No	No	No	No	No	No	＜8	No	Non-tip or bottom	＜60mm2	T1~T2	N0	No	No	Laparoscopic surgery	＜270 min	≥270 min	No	＜20 ng/ml	≥0.2 ng/ml	＜3	＜0.05 ng/ml	＜10 mg/l	＜10 mg/l	-6.75506	No	internal validation set
590	≥65	＜25 kg/m2	≥3	≥30 g/l	＜3	＜360 U/L	Yes	No	No	No	Yes	No	Yes	No	No	＜8	No	Non-tip or bottom	＜60mm2	T1~T2	N0	No	No	Laparoscopic surgery	＜270 min	≥270 min	Yes	＜20 ng/ml	＜0.2 ng/ml	＜3	≥0.05 ng/ml	＜10 mg/l	＜10 mg/l	-6.8665	No	internal validation set
591	＜65	＜25 kg/m2	＜3	＜30 g/l	≥3	＜360 U/L	Yes	No	No	No	Yes	No	No	No	No	＜8	No	Non-tip or bottom	＜60mm2	T3~T4	N0	Yes	No	Robotic surgery	＜270 min	＜270 min	Yes	＜20 ng/ml	＜0.2 ng/ml	＜3	≥0.05 ng/ml	＜10 mg/l	≥10 mg/l	-5.33453	No	internal validation set
592	＜65	＜25 kg/m2	≥3	＜30 g/l	≥3	＜360 U/L	Yes	No	No	No	Yes	No	No	No	No	＜8	No	Non-tip or bottom	＜60mm2	T1~T2	N0	No	No	Robotic surgery	≥270 min	≥270 min	Yes	＜20 ng/ml	＜0.2 ng/ml	＜3	＜0.05 ng/ml	＜10 mg/l	＜10 mg/l	-6.28116	No	internal validation set
593	≥65	＜25 kg/m2	＜3	＜30 g/l	≥3	＜360 U/L	No	No	No	No	No	Yes	No	No	No	＜8	No	Tip or bottom	≥60mm2	T3~T4	N0	Yes	No	Laparoscopic surgery	＜270 min	＜270 min	No	＜20 ng/ml	≥0.2 ng/ml	＜3	＜0.05 ng/ml	≥10 mg/l	≥10 mg/l	-6.18044	No	internal validation set
594	≥65	＜25 kg/m2	＜3	≥30 g/l	＜3	＜360 U/L	No	No	No	Yes	Yes	Yes	No	No	No	＜8	No	Tip or bottom	≥60mm2	T3~T4	N0	Yes	No	Robotic surgery	＜270 min	≥270 min	Yes	＜20 ng/ml	＜0.2 ng/ml	＜3	≥0.05 ng/ml	＜10 mg/l	＜10 mg/l	-5.59336	No	internal validation set
595	＜65	≥25 kg/m2	≥3	＜30 g/l	＜3	＜360 U/L	Yes	No	No	Yes	No	No	No	No	No	＜8	No	Tip or bottom	＜60mm2	T1~T2	N0	No	No	Robotic surgery	＜270 min	＜270 min	No	≥20 ng/ml	＜0.2 ng/ml	≥3	≥0.05 ng/ml	＜10 mg/l	＜10 mg/l	-4.41495	No	internal validation set
596	≥65	＜25 kg/m2	＜3	＜30 g/l	＜3	＜360 U/L	Yes	No	No	No	Yes	No	No	No	Yes	＜8	No	Non-tip or bottom	≥60mm2	T1~T2	N0	No	No	Robotic surgery	＜270 min	＜270 min	Yes	≥20 ng/ml	＜0.2 ng/ml	＜3	＜0.05 ng/ml	＜10 mg/l	≥10 mg/l	-5.4917	No	internal validation set
597	＜65	＜25 kg/m2	≥3	≥30 g/l	＜3	≥360 U/L	No	No	No	No	No	No	No	No	No	＜8	No	Non-tip or bottom	＜60mm2	T1~T2	N0	No	No	Robotic surgery	＜270 min	≥270 min	No	＜20 ng/ml	＜0.2 ng/ml	≥3	＜0.05 ng/ml	＜10 mg/l	＜10 mg/l	-2.10342	No	internal validation set
598	≥65	≥25 kg/m2	＜3	≥30 g/l	＜3	＜360 U/L	No	Yes	Yes	No	No	Yes	No	No	Yes	＜8	No	Non-tip or bottom	＜60mm2	T1~T2	N0	No	Yes	Robotic surgery	＜270 min	≥270 min	Yes	＜20 ng/ml	＜0.2 ng/ml	＜3	＜0.05 ng/ml	＜10 mg/l	＜10 mg/l	-5.57218	No	internal validation set
599	≥65	＜25 kg/m2	≥3	≥30 g/l	＜3	＜360 U/L	No	No	No	No	No	No	No	No	No	＜8	No	Non-tip or bottom	＜60mm2	T1~T2	N0	No	No	Laparoscopic surgery	＜270 min	≥270 min	Yes	＜20 ng/ml	＜0.2 ng/ml	＜3	＜0.05 ng/ml	＜10 mg/l	＜10 mg/l	-4.78697	No	internal validation set
600	≥65	＜25 kg/m2	＜3	≥30 g/l	＜3	＜360 U/L	No	No	Yes	No	No	No	No	No	No	≥8	No	Non-tip or bottom	＜60mm2	T1~T2	N0	No	Yes	Robotic surgery	＜270 min	≥270 min	Yes	＜20 ng/ml	＜0.2 ng/ml	＜3	＜0.05 ng/ml	＜10 mg/l	＜10 mg/l	-3.68986	No	internal validation set
601	≥65	＜25 kg/m2	＜3	≥30 g/l	＜3	＜360 U/L	No	Yes	No	Yes	No	No	Yes	No	No	＜8	No	Non-tip or bottom	＜60mm2	T1~T2	N0	No	Yes	Robotic surgery	＜270 min	＜270 min	Yes	＜20 ng/ml	＜0.2 ng/ml	＜3	＜0.05 ng/ml	＜10 mg/l	≥10 mg/l	-4.33222	No	internal validation set
602	≥65	＜25 kg/m2	＜3	≥30 g/l	＜3	＜360 U/L	No	No	No	Yes	No	No	Yes	No	No	＜8	No	Non-tip or bottom	＜60mm2	T1~T2	N0	No	Yes	Robotic surgery	≥270 min	＜270 min	Yes	＜20 ng/ml	＜0.2 ng/ml	＜3	≥0.05 ng/ml	＜10 mg/l	＜10 mg/l	-4.06726	No	internal validation set
603	≥65	＜25 kg/m2	≥3	≥30 g/l	＜3	≥360 U/L	No	No	Yes	Yes	No	No	No	No	No	＜8	No	Non-tip or bottom	＜60mm2	T1~T2	N0	No	Yes	Laparoscopic surgery	≥270 min	＜270 min	Yes	＜20 ng/ml	＜0.2 ng/ml	＜3	≥0.05 ng/ml	＜10 mg/l	＜10 mg/l	-4.12667	No	internal validation set
604	≥65	＜25 kg/m2	＜3	＜30 g/l	≥3	≥360 U/L	No	Yes	Yes	No	No	No	No	Yes	No	≥8	No	Non-tip or bottom	＜60mm2	T1~T2	N0	No	No	Robotic surgery	＜270 min	＜270 min	No	＜20 ng/ml	＜0.2 ng/ml	＜3	＜0.05 ng/ml	＜10 mg/l	＜10 mg/l	-6.78985	No	internal validation set
605	＜65	＜25 kg/m2	＜3	＜30 g/l	≥3	＜360 U/L	No	No	No	No	No	No	Yes	Yes	No	≥8	No	Non-tip or bottom	＜60mm2	T1~T2	N0	No	Yes	Robotic surgery	＜270 min	≥270 min	No	＜20 ng/ml	＜0.2 ng/ml	＜3	＜0.05 ng/ml	≥10 mg/l	＜10 mg/l	-2.39491	No	internal validation set
606	＜65	≥25 kg/m2	＜3	＜30 g/l	＜3	＜360 U/L	No	No	Yes	No	No	Yes	Yes	No	No	＜8	No	Non-tip or bottom	＜60mm2	T1~T2	N0	No	Yes	Laparoscopic surgery	＜270 min	≥270 min	Yes	＜20 ng/ml	＜0.2 ng/ml	＜3	＜0.05 ng/ml	≥10 mg/l	＜10 mg/l	-4.64671	No	internal validation set
607	＜65	≥25 kg/m2	＜3	≥30 g/l	≥3	＜360 U/L	No	Yes	No	No	No	No	Yes	No	No	＜8	No	Non-tip or bottom	＜60mm2	T1~T2	N0	No	No	Robotic surgery	≥270 min	＜270 min	Yes	＜20 ng/ml	＜0.2 ng/ml	＜3	＜0.05 ng/ml	≥10 mg/l	＜10 mg/l	-4.65761	No	internal validation set
608	≥65	＜25 kg/m2	＜3	＜30 g/l	≥3	＜360 U/L	No	No	Yes	No	No	No	No	No	No	＜8	No	Non-tip or bottom	＜60mm2	T1~T2	N0	No	Yes	Laparoscopic surgery	＜270 min	＜270 min	No	＜20 ng/ml	≥0.2 ng/ml	≥3	＜0.05 ng/ml	≥10 mg/l	≥10 mg/l	-4.0921	No	internal validation set
609	≥65	≥25 kg/m2	＜3	＜30 g/l	＜3	＜360 U/L	No	No	Yes	No	No	No	No	No	No	＜8	No	Non-tip or bottom	＜60mm2	T3~T4	N0	Yes	No	Robotic surgery	≥270 min	＜270 min	No	＜20 ng/ml	≥0.2 ng/ml	＜3	＜0.05 ng/ml	＜10 mg/l	＜10 mg/l	-7.16808	No	internal validation set
610	＜65	≥25 kg/m2	＜3	≥30 g/l	≥3	＜360 U/L	No	No	No	No	No	Yes	No	No	No	＜8	No	Non-tip or bottom	≥60mm2	T1~T2	N0	No	Yes	Laparoscopic surgery	＜270 min	＜270 min	Yes	＜20 ng/ml	＜0.2 ng/ml	＜3	＜0.05 ng/ml	＜10 mg/l	≥10 mg/l	-4.46801	No	internal validation set
611	≥65	＜25 kg/m2	≥3	≥30 g/l	≥3	＜360 U/L	No	No	No	No	No	No	No	No	No	＜8	No	Non-tip or bottom	＜60mm2	T3~T4	N0	Yes	No	Robotic surgery	＜270 min	≥270 min	Yes	＜20 ng/ml	＜0.2 ng/ml	＜3	＜0.05 ng/ml	＜10 mg/l	＜10 mg/l	-5.37293	No	internal validation set
612	＜65	≥25 kg/m2	＜3	＜30 g/l	＜3	＜360 U/L	Yes	No	No	Yes	Yes	No	No	No	No	＜8	No	Non-tip or bottom	≥60mm2	T1~T2	N0	No	Yes	Laparoscopic surgery	＜270 min	≥270 min	Yes	≥20 ng/ml	＜0.2 ng/ml	≥3	＜0.05 ng/ml	＜10 mg/l	＜10 mg/l	-5.48672	No	internal validation set
613	＜65	≥25 kg/m2	＜3	≥30 g/l	＜3	＜360 U/L	No	No	No	Yes	No	No	No	No	No	≥8	No	Tip or bottom	＜60mm2	T1~T2	N0	No	Yes	Laparoscopic surgery	＜270 min	＜270 min	Yes	≥20 ng/ml	＜0.2 ng/ml	＜3	＜0.05 ng/ml	＜10 mg/l	＜10 mg/l	-6.54445	No	internal validation set
614	≥65	＜25 kg/m2	≥3	≥30 g/l	＜3	＜360 U/L	Yes	Yes	No	No	No	No	No	No	Yes	＜8	No	Tip or bottom	＜60mm2	T1~T2	N0	No	No	Robotic surgery	＜270 min	≥270 min	Yes	＜20 ng/ml	＜0.2 ng/ml	＜3	＜0.05 ng/ml	＜10 mg/l	＜10 mg/l	-3.38343	No	internal validation set
615	≥65	＜25 kg/m2	≥3	≥30 g/l	≥3	＜360 U/L	Yes	Yes	No	Yes	No	No	Yes	Yes	Yes	＜8	No	Tip or bottom	≥60mm2	T1~T2	N0	No	No	Laparoscopic surgery	＜270 min	≥270 min	Yes	＜20 ng/ml	＜0.2 ng/ml	＜3	≥0.05 ng/ml	＜10 mg/l	＜10 mg/l	-3.59928	No	internal validation set
616	≥65	＜25 kg/m2	＜3	≥30 g/l	＜3	＜360 U/L	No	Yes	No	Yes	No	No	Yes	No	No	≥8	No	Non-tip or bottom	＜60mm2	T1~T2	N1	No	No	Laparoscopic surgery	＜270 min	＜270 min	Yes	＜20 ng/ml	＜0.2 ng/ml	＜3	≥0.05 ng/ml	＜10 mg/l	＜10 mg/l	-6.11044	No	internal validation set
617	＜65	＜25 kg/m2	＜3	≥30 g/l	＜3	＜360 U/L	No	No	No	No	No	No	No	Yes	No	＜8	No	Tip or bottom	＜60mm2	T1~T2	N0	No	No	Laparoscopic surgery	≥270 min	＜270 min	Yes	＜20 ng/ml	＜0.2 ng/ml	＜3	＜0.05 ng/ml	＜10 mg/l	＜10 mg/l	-3.36276	No	internal validation set
618	＜65	＜25 kg/m2	≥3	≥30 g/l	＜3	＜360 U/L	No	No	No	No	No	No	No	No	No	＜8	No	Non-tip or bottom	＜60mm2	T1~T2	N1	No	No	Robotic surgery	＜270 min	＜270 min	No	＜20 ng/ml	＜0.2 ng/ml	＜3	＜0.05 ng/ml	＜10 mg/l	＜10 mg/l	-5.10036	No	internal validation set
619	≥65	≥25 kg/m2	≥3	≥30 g/l	＜3	≥360 U/L	No	No	No	No	No	No	No	No	No	＜8	No	Non-tip or bottom	＜60mm2	T1~T2	N0	No	No	Robotic surgery	＜270 min	＜270 min	Yes	＜20 ng/ml	＜0.2 ng/ml	＜3	＜0.05 ng/ml	＜10 mg/l	＜10 mg/l	-3.66186	No	internal validation set
620	≥65	≥25 kg/m2	≥3	≥30 g/l	＜3	≥360 U/L	No	No	No	Yes	No	No	No	No	Yes	＜8	Yes	Non-tip or bottom	＜60mm2	T1~T2	N1	No	No	Laparoscopic surgery	＜270 min	≥270 min	Yes	＜20 ng/ml	＜0.2 ng/ml	＜3	＜0.05 ng/ml	＜10 mg/l	＜10 mg/l	-6.13317	No	internal validation set
621	≥65	＜25 kg/m2	＜3	＜30 g/l	＜3	＜360 U/L	No	No	Yes	Yes	Yes	No	No	No	No	＜8	Yes	Non-tip or bottom	＜60mm2	T3~T4	N0	Yes	No	Robotic surgery	≥270 min	＜270 min	Yes	＜20 ng/ml	＜0.2 ng/ml	≥3	＜0.05 ng/ml	＜10 mg/l	＜10 mg/l	-4.61428	No	internal validation set
622	＜65	＜25 kg/m2	＜3	≥30 g/l	≥3	≥360 U/L	No	No	Yes	No	No	No	No	No	No	＜8	No	Non-tip or bottom	＜60mm2	T1~T2	N1	No	No	Laparoscopic surgery	＜270 min	＜270 min	Yes	＜20 ng/ml	＜0.2 ng/ml	＜3	＜0.05 ng/ml	＜10 mg/l	＜10 mg/l	-4.01164	No	internal validation set
623	＜65	＜25 kg/m2	＜3	＜30 g/l	≥3	＜360 U/L	No	No	Yes	No	No	No	No	No	No	＜8	Yes	Non-tip or bottom	＜60mm2	T1~T2	N0	No	No	Robotic surgery	＜270 min	≥270 min	Yes	＜20 ng/ml	＜0.2 ng/ml	＜3	＜0.05 ng/ml	＜10 mg/l	＜10 mg/l	-6.90411	No	internal validation set
624	＜65	≥25 kg/m2	≥3	≥30 g/l	≥3	＜360 U/L	No	No	Yes	No	No	No	Yes	No	No	＜8	No	Non-tip or bottom	＜60mm2	T3~T4	N0	Yes	No	Robotic surgery	＜270 min	＜270 min	Yes	＜20 ng/ml	＜0.2 ng/ml	＜3	＜0.05 ng/ml	＜10 mg/l	＜10 mg/l	-6.79292	No	internal validation set
625	≥65	＜25 kg/m2	≥3	＜30 g/l	＜3	＜360 U/L	No	No	No	Yes	No	No	No	No	No	＜8	No	Non-tip or bottom	＜60mm2	T3~T4	N0	Yes	No	Robotic surgery	＜270 min	≥270 min	No	≥20 ng/ml	≥0.2 ng/ml	＜3	＜0.05 ng/ml	＜10 mg/l	＜10 mg/l	-4.05486	No	internal validation set
626	＜65	＜25 kg/m2	＜3	≥30 g/l	≥3	≥360 U/L	No	No	No	No	No	Yes	No	No	No	＜8	No	Non-tip or bottom	＜60mm2	T1~T2	N0	No	Yes	Robotic surgery	≥270 min	＜270 min	Yes	≥20 ng/ml	＜0.2 ng/ml	＜3	＜0.05 ng/ml	＜10 mg/l	＜10 mg/l	-5.164	No	internal validation set
627	≥65	＜25 kg/m2	≥3	≥30 g/l	≥3	＜360 U/L	No	No	Yes	No	No	No	No	No	No	＜8	No	Non-tip or bottom	＜60mm2	T1~T2	N0	No	Yes	Laparoscopic surgery	＜270 min	＜270 min	Yes	＜20 ng/ml	≥0.2 ng/ml	＜3	＜0.05 ng/ml	＜10 mg/l	≥10 mg/l	-4.39183	No	internal validation set
628	≥65	＜25 kg/m2	＜3	≥30 g/l	≥3	＜360 U/L	No	No	No	Yes	No	No	No	No	No	＜8	No	Non-tip or bottom	≥60mm2	T1~T2	N0	No	No	Robotic surgery	＜270 min	≥270 min	Yes	＜20 ng/ml	＜0.2 ng/ml	＜3	＜0.05 ng/ml	＜10 mg/l	≥10 mg/l	-5.31963	No	internal validation set
629	＜65	＜25 kg/m2	≥3	≥30 g/l	＜3	＜360 U/L	Yes	Yes	Yes	No	No	Yes	No	No	No	≥8	No	Non-tip or bottom	＜60mm2	T1~T2	N0	No	Yes	Robotic surgery	≥270 min	＜270 min	Yes	＜20 ng/ml	＜0.2 ng/ml	≥3	＜0.05 ng/ml	＜10 mg/l	≥10 mg/l	-3.33631	No	internal validation set
630	≥65	≥25 kg/m2	＜3	＜30 g/l	≥3	＜360 U/L	No	No	Yes	Yes	No	No	No	No	No	≥8	No	Non-tip or bottom	＜60mm2	T1~T2	N0	No	Yes	Robotic surgery	≥270 min	＜270 min	Yes	＜20 ng/ml	＜0.2 ng/ml	＜3	＜0.05 ng/ml	＜10 mg/l	＜10 mg/l	-2.93804	No	internal validation set
631	＜65	≥25 kg/m2	≥3	≥30 g/l	≥3	＜360 U/L	Yes	No	No	No	No	No	No	No	No	≥8	No	Non-tip or bottom	＜60mm2	T3~T4	N0	Yes	No	Laparoscopic surgery	＜270 min	≥270 min	No	＜20 ng/ml	＜0.2 ng/ml	＜3	＜0.05 ng/ml	＜10 mg/l	＜10 mg/l	-5.91509	No	internal validation set
632	≥65	＜25 kg/m2	＜3	≥30 g/l	≥3	＜360 U/L	No	No	Yes	No	No	No	No	Yes	No	＜8	No	Tip or bottom	≥60mm2	T1~T2	N0	No	No	Robotic surgery	＜270 min	≥270 min	No	＜20 ng/ml	＜0.2 ng/ml	≥3	＜0.05 ng/ml	＜10 mg/l	＜10 mg/l	-4.39522	No	internal validation set
633	＜65	＜25 kg/m2	＜3	≥30 g/l	＜3	＜360 U/L	No	No	Yes	No	No	No	No	Yes	No	≥8	No	Non-tip or bottom	≥60mm2	T3~T4	N0	Yes	No	Laparoscopic surgery	＜270 min	≥270 min	No	＜20 ng/ml	＜0.2 ng/ml	＜3	＜0.05 ng/ml	＜10 mg/l	＜10 mg/l	-6.03117	No	internal validation set
634	≥65	＜25 kg/m2	＜3	≥30 g/l	＜3	＜360 U/L	No	Yes	No	No	Yes	No	No	Yes	No	＜8	No	Tip or bottom	＜60mm2	T1~T2	N0	No	Yes	Robotic surgery	＜270 min	＜270 min	Yes	≥20 ng/ml	＜0.2 ng/ml	≥3	＜0.05 ng/ml	＜10 mg/l	＜10 mg/l	-5.51299	No	internal validation set
635	≥65	＜25 kg/m2	≥3	≥30 g/l	＜3	≥360 U/L	No	No	No	No	Yes	No	No	No	No	＜8	No	Tip or bottom	＜60mm2	T1~T2	N0	No	Yes	Robotic surgery	＜270 min	＜270 min	Yes	＜20 ng/ml	＜0.2 ng/ml	＜3	＜0.05 ng/ml	＜10 mg/l	＜10 mg/l	-5.59246	No	internal validation set
636	≥65	≥25 kg/m2	＜3	＜30 g/l	＜3	≥360 U/L	No	No	No	No	Yes	No	No	Yes	No	＜8	No	Non-tip or bottom	＜60mm2	T1~T2	N0	No	No	Laparoscopic surgery	＜270 min	≥270 min	Yes	＜20 ng/ml	＜0.2 ng/ml	≥3	＜0.05 ng/ml	≥10 mg/l	＜10 mg/l	-4.39214	No	internal validation set
637	≥65	＜25 kg/m2	＜3	≥30 g/l	＜3	＜360 U/L	No	No	Yes	No	No	No	No	Yes	No	＜8	No	Tip or bottom	＜60mm2	T1~T2	N0	No	No	Laparoscopic surgery	＜270 min	≥270 min	No	＜20 ng/ml	＜0.2 ng/ml	＜3	≥0.05 ng/ml	≥10 mg/l	＜10 mg/l	-5.78839	No	internal validation set
638	≥65	＜25 kg/m2	＜3	＜30 g/l	＜3	＜360 U/L	No	No	No	No	No	No	No	Yes	No	＜8	No	Tip or bottom	＜60mm2	T1~T2	N0	No	Yes	Laparoscopic surgery	＜270 min	＜270 min	No	＜20 ng/ml	＜0.2 ng/ml	＜3	＜0.05 ng/ml	＜10 mg/l	＜10 mg/l	-3.81238	No	internal validation set
639	＜65	＜25 kg/m2	＜3	＜30 g/l	≥3	＜360 U/L	No	No	Yes	No	Yes	No	No	No	No	＜8	No	Non-tip or bottom	＜60mm2	T1~T2	N0	No	No	Laparoscopic surgery	＜270 min	＜270 min	No	＜20 ng/ml	＜0.2 ng/ml	＜3	＜0.05 ng/ml	＜10 mg/l	＜10 mg/l	-5.26052	No	internal validation set
640	≥65	＜25 kg/m2	≥3	＜30 g/l	≥3	＜360 U/L	Yes	No	No	No	Yes	No	No	No	No	＜8	No	Non-tip or bottom	＜60mm2	T1~T2	N0	No	Yes	Laparoscopic surgery	＜270 min	＜270 min	No	＜20 ng/ml	＜0.2 ng/ml	＜3	≥0.05 ng/ml	≥10 mg/l	≥10 mg/l	-5.68844	No	internal validation set
641	＜65	＜25 kg/m2	＜3	≥30 g/l	＜3	＜360 U/L	No	No	No	No	No	No	Yes	No	Yes	＜8	No	Non-tip or bottom	＜60mm2	T1~T2	N0	No	Yes	Laparoscopic surgery	＜270 min	≥270 min	Yes	＜20 ng/ml	＜0.2 ng/ml	＜3	≥0.05 ng/ml	＜10 mg/l	＜10 mg/l	-7.09435	No	internal validation set
642	≥65	＜25 kg/m2	＜3	＜30 g/l	＜3	＜360 U/L	No	No	No	No	No	No	No	No	No	＜8	No	Non-tip or bottom	＜60mm2	T1~T2	N0	No	No	Laparoscopic surgery	＜270 min	≥270 min	Yes	＜20 ng/ml	＜0.2 ng/ml	＜3	＜0.05 ng/ml	≥10 mg/l	＜10 mg/l	-5.85325	No	internal validation set
643	≥65	＜25 kg/m2	＜3	≥30 g/l	≥3	＜360 U/L	Yes	Yes	No	Yes	No	No	No	No	Yes	＜8	No	Non-tip or bottom	＜60mm2	T1~T2	N0	No	Yes	Laparoscopic surgery	＜270 min	≥270 min	Yes	＜20 ng/ml	＜0.2 ng/ml	＜3	＜0.05 ng/ml	＜10 mg/l	＜10 mg/l	-6.50769	No	internal validation set
644	＜65	≥25 kg/m2	＜3	＜30 g/l	≥3	＜360 U/L	Yes	Yes	No	No	No	Yes	No	No	No	＜8	No	Non-tip or bottom	＜60mm2	T1~T2	N0	No	No	Laparoscopic surgery	＜270 min	＜270 min	Yes	＜20 ng/ml	＜0.2 ng/ml	＜3	＜0.05 ng/ml	＜10 mg/l	≥10 mg/l	-5.00958	No	internal validation set
645	＜65	＜25 kg/m2	＜3	＜30 g/l	＜3	＜360 U/L	No	No	No	No	No	No	No	No	No	＜8	No	Non-tip or bottom	＜60mm2	T3~T4	N0	Yes	No	Laparoscopic surgery	＜270 min	≥270 min	Yes	＜20 ng/ml	＜0.2 ng/ml	＜3	＜0.05 ng/ml	＜10 mg/l	≥10 mg/l	-6.3183	No	internal validation set
646	≥65	＜25 kg/m2	＜3	≥30 g/l	≥3	＜360 U/L	Yes	Yes	No	No	No	Yes	No	No	No	＜8	No	Non-tip or bottom	＜60mm2	T1~T2	N0	No	No	Laparoscopic surgery	＜270 min	＜270 min	Yes	≥20 ng/ml	＜0.2 ng/ml	＜3	＜0.05 ng/ml	＜10 mg/l	＜10 mg/l	-4.89149	No	internal validation set
647	＜65	≥25 kg/m2	＜3	≥30 g/l	≥3	＜360 U/L	No	No	No	No	No	No	No	No	No	＜8	No	Non-tip or bottom	＜60mm2	T1~T2	N0	No	No	Laparoscopic surgery	≥270 min	≥270 min	Yes	＜20 ng/ml	＜0.2 ng/ml	＜3	＜0.05 ng/ml	＜10 mg/l	＜10 mg/l	-4.87333	No	internal validation set
648	＜65	≥25 kg/m2	＜3	≥30 g/l	＜3	＜360 U/L	No	No	Yes	No	No	Yes	No	Yes	No	＜8	No	Non-tip or bottom	≥60mm2	T1~T2	N0	No	No	Robotic surgery	＜270 min	＜270 min	Yes	≥20 ng/ml	≥0.2 ng/ml	＜3	＜0.05 ng/ml	＜10 mg/l	＜10 mg/l	-4.46971	No	internal validation set
649	≥65	＜25 kg/m2	＜3	≥30 g/l	≥3	＜360 U/L	No	Yes	Yes	No	No	No	No	No	No	＜8	No	Non-tip or bottom	≥60mm2	T1~T2	N0	No	No	Robotic surgery	≥270 min	＜270 min	No	＜20 ng/ml	＜0.2 ng/ml	＜3	＜0.05 ng/ml	＜10 mg/l	＜10 mg/l	-5.96691	No	internal validation set
650	≥65	＜25 kg/m2	＜3	＜30 g/l	≥3	＜360 U/L	No	Yes	No	No	No	No	No	No	No	＜8	No	Non-tip or bottom	＜60mm2	T1~T2	N0	No	No	Laparoscopic surgery	＜270 min	＜270 min	Yes	＜20 ng/ml	≥0.2 ng/ml	＜3	＜0.05 ng/ml	＜10 mg/l	＜10 mg/l	-4.83554	No	internal validation set
651	≥65	≥25 kg/m2	＜3	≥30 g/l	＜3	＜360 U/L	No	No	No	No	No	No	Yes	No	No	≥8	No	Non-tip or bottom	＜60mm2	T1~T2	N0	No	No	Laparoscopic surgery	≥270 min	≥270 min	Yes	＜20 ng/ml	＜0.2 ng/ml	＜3	＜0.05 ng/ml	＜10 mg/l	＜10 mg/l	-5.0519	No	internal validation set
652	＜65	＜25 kg/m2	≥3	≥30 g/l	≥3	＜360 U/L	No	No	Yes	No	Yes	No	Yes	No	No	＜8	No	Non-tip or bottom	＜60mm2	T3~T4	N1	Yes	No	Laparoscopic surgery	＜270 min	≥270 min	Yes	＜20 ng/ml	＜0.2 ng/ml	＜3	≥0.05 ng/ml	＜10 mg/l	＜10 mg/l	-5.4351	No	internal validation set
653	≥65	＜25 kg/m2	＜3	≥30 g/l	≥3	≥360 U/L	No	No	No	No	Yes	No	No	No	No	＜8	No	Non-tip or bottom	≥60mm2	T1~T2	N1	No	No	Laparoscopic surgery	＜270 min	＜270 min	No	＜20 ng/ml	＜0.2 ng/ml	＜3	＜0.05 ng/ml	＜10 mg/l	＜10 mg/l	-4.28519	No	internal validation set
654	≥65	≥25 kg/m2	＜3	＜30 g/l	＜3	＜360 U/L	No	No	No	No	No	No	No	No	No	＜8	No	Non-tip or bottom	≥60mm2	T1~T2	N1	No	No	Laparoscopic surgery	＜270 min	≥270 min	Yes	＜20 ng/ml	＜0.2 ng/ml	≥3	＜0.05 ng/ml	＜10 mg/l	＜10 mg/l	-3.90877	No	internal validation set
655	≥65	＜25 kg/m2	≥3	＜30 g/l	＜3	≥360 U/L	No	No	No	Yes	No	No	Yes	No	No	＜8	No	Tip or bottom	＜60mm2	T1~T2	N0	No	No	Laparoscopic surgery	＜270 min	＜270 min	No	≥20 ng/ml	＜0.2 ng/ml	＜3	＜0.05 ng/ml	≥10 mg/l	≥10 mg/l	-4.03266	No	internal validation set
656	≥65	＜25 kg/m2	＜3	＜30 g/l	＜3	＜360 U/L	No	No	Yes	Yes	No	No	No	No	No	＜8	No	Non-tip or bottom	＜60mm2	T1~T2	N0	No	No	Laparoscopic surgery	＜270 min	＜270 min	No	＜20 ng/ml	＜0.2 ng/ml	＜3	＜0.05 ng/ml	≥10 mg/l	＜10 mg/l	-4.53933	No	internal validation set
657	＜65	＜25 kg/m2	＜3	＜30 g/l	＜3	＜360 U/L	No	No	No	No	No	No	No	No	No	＜8	No	Tip or bottom	＜60mm2	T1~T2	N0	No	No	Laparoscopic surgery	＜270 min	＜270 min	Yes	＜20 ng/ml	＜0.2 ng/ml	＜3	＜0.05 ng/ml	＜10 mg/l	≥10 mg/l	-4.97599	No	internal validation set
658	≥65	≥25 kg/m2	≥3	＜30 g/l	＜3	＜360 U/L	No	No	No	Yes	No	No	Yes	No	No	＜8	No	Non-tip or bottom	＜60mm2	T3~T4	N0	Yes	No	Robotic surgery	＜270 min	≥270 min	Yes	＜20 ng/ml	＜0.2 ng/ml	＜3	＜0.05 ng/ml	＜10 mg/l	＜10 mg/l	-5.63313	No	internal validation set
659	＜65	＜25 kg/m2	≥3	＜30 g/l	＜3	＜360 U/L	No	Yes	Yes	Yes	No	No	Yes	No	No	＜8	No	Non-tip or bottom	＜60mm2	T1~T2	N0	No	No	Robotic surgery	＜270 min	＜270 min	Yes	＜20 ng/ml	＜0.2 ng/ml	＜3	＜0.05 ng/ml	＜10 mg/l	＜10 mg/l	-6.07836	No	internal validation set
660	＜65	＜25 kg/m2	＜3	≥30 g/l	＜3	＜360 U/L	No	Yes	No	No	No	No	No	No	No	＜8	No	Non-tip or bottom	＜60mm2	T3~T4	N0	Yes	Yes	Robotic surgery	＜270 min	＜270 min	Yes	＜20 ng/ml	＜0.2 ng/ml	＜3	＜0.05 ng/ml	≥10 mg/l	＜10 mg/l	-5.11724	No	internal validation set
661	≥65	＜25 kg/m2	＜3	≥30 g/l	＜3	＜360 U/L	No	No	No	No	No	No	No	No	Yes	＜8	No	Non-tip or bottom	＜60mm2	T3~T4	N0	Yes	Yes	Robotic surgery	≥270 min	≥270 min	No	＜20 ng/ml	＜0.2 ng/ml	＜3	＜0.05 ng/ml	＜10 mg/l	≥10 mg/l	-5.00472	No	internal validation set
662	＜65	＜25 kg/m2	＜3	≥30 g/l	＜3	＜360 U/L	No	Yes	No	No	No	No	No	No	No	＜8	No	Non-tip or bottom	＜60mm2	T1~T2	N0	No	Yes	Robotic surgery	≥270 min	＜270 min	Yes	＜20 ng/ml	＜0.2 ng/ml	＜3	＜0.05 ng/ml	＜10 mg/l	＜10 mg/l	-5.10162	No	internal validation set
663	≥65	＜25 kg/m2	＜3	≥30 g/l	＜3	＜360 U/L	Yes	Yes	No	No	No	No	No	No	No	＜8	No	Non-tip or bottom	＜60mm2	T3~T4	N0	Yes	Yes	Robotic surgery	＜270 min	≥270 min	No	＜20 ng/ml	≥0.2 ng/ml	＜3	＜0.05 ng/ml	＜10 mg/l	＜10 mg/l	-4.80492	No	internal validation set
664	≥65	≥25 kg/m2	＜3	＜30 g/l	≥3	＜360 U/L	Yes	No	Yes	No	No	No	No	No	Yes	＜8	No	Non-tip or bottom	≥60mm2	T1~T2	N0	No	Yes	Robotic surgery	＜270 min	＜270 min	Yes	≥20 ng/ml	≥0.2 ng/ml	＜3	＜0.05 ng/ml	＜10 mg/l	＜10 mg/l	-6.07744	No	internal validation set
665	≥65	＜25 kg/m2	≥3	≥30 g/l	＜3	＜360 U/L	No	Yes	Yes	No	Yes	Yes	No	No	No	＜8	No	Non-tip or bottom	＜60mm2	T1~T2	N0	No	Yes	Robotic surgery	≥270 min	≥270 min	No	≥20 ng/ml	＜0.2 ng/ml	＜3	＜0.05 ng/ml	＜10 mg/l	＜10 mg/l	-6.85759	No	internal validation set
666	≥65	≥25 kg/m2	≥3	≥30 g/l	≥3	＜360 U/L	Yes	No	No	No	Yes	Yes	No	No	No	≥8	No	Non-tip or bottom	≥60mm2	T1~T2	N1	No	No	Laparoscopic surgery	＜270 min	＜270 min	Yes	＜20 ng/ml	＜0.2 ng/ml	＜3	＜0.05 ng/ml	＜10 mg/l	＜10 mg/l	-3.68056	No	internal validation set
667	＜65	＜25 kg/m2	≥3	＜30 g/l	＜3	＜360 U/L	No	Yes	No	No	No	No	No	No	No	≥8	No	Non-tip or bottom	≥60mm2	T1~T2	N0	No	No	Robotic surgery	＜270 min	＜270 min	No	＜20 ng/ml	＜0.2 ng/ml	＜3	＜0.05 ng/ml	＜10 mg/l	＜10 mg/l	-5.90678	No	internal validation set
668	≥65	＜25 kg/m2	＜3	＜30 g/l	≥3	＜360 U/L	No	No	No	Yes	No	No	Yes	No	No	＜8	No	Non-tip or bottom	＜60mm2	T1~T2	N0	No	No	Laparoscopic surgery	＜270 min	＜270 min	No	＜20 ng/ml	＜0.2 ng/ml	＜3	＜0.05 ng/ml	＜10 mg/l	＜10 mg/l	-6.09447	No	internal validation set
669	＜65	＜25 kg/m2	≥3	≥30 g/l	≥3	＜360 U/L	No	No	No	Yes	No	No	No	No	No	＜8	No	Non-tip or bottom	＜60mm2	T1~T2	N0	No	Yes	Robotic surgery	≥270 min	≥270 min	No	≥20 ng/ml	＜0.2 ng/ml	≥3	＜0.05 ng/ml	＜10 mg/l	＜10 mg/l	-6.10607	No	internal validation set
670	＜65	≥25 kg/m2	≥3	＜30 g/l	≥3	＜360 U/L	No	No	No	No	No	No	Yes	No	No	＜8	No	Non-tip or bottom	＜60mm2	T1~T2	N0	No	Yes	Robotic surgery	＜270 min	≥270 min	Yes	＜20 ng/ml	＜0.2 ng/ml	≥3	≥0.05 ng/ml	＜10 mg/l	＜10 mg/l	-6.05716	No	internal validation set
671	≥65	≥25 kg/m2	≥3	＜30 g/l	＜3	＜360 U/L	No	No	No	No	Yes	No	Yes	No	No	＜8	No	Non-tip or bottom	＜60mm2	T1~T2	N0	No	No	Robotic surgery	≥270 min	＜270 min	No	≥20 ng/ml	＜0.2 ng/ml	＜3	≥0.05 ng/ml	＜10 mg/l	＜10 mg/l	-4.52534	No	internal validation set
672	≥65	＜25 kg/m2	＜3	≥30 g/l	＜3	＜360 U/L	No	No	No	No	No	No	Yes	Yes	No	＜8	No	Non-tip or bottom	＜60mm2	T1~T2	N0	No	Yes	Robotic surgery	≥270 min	≥270 min	No	＜20 ng/ml	＜0.2 ng/ml	＜3	＜0.05 ng/ml	≥10 mg/l	＜10 mg/l	-3.23063	No	internal validation set
673	≥65	≥25 kg/m2	＜3	≥30 g/l	＜3	＜360 U/L	No	No	No	No	No	No	Yes	No	No	＜8	No	Non-tip or bottom	≥60mm2	T1~T2	N0	No	Yes	Robotic surgery	＜270 min	＜270 min	Yes	＜20 ng/ml	＜0.2 ng/ml	＜3	≥0.05 ng/ml	＜10 mg/l	＜10 mg/l	-5.47555	No	internal validation set
674	≥65	≥25 kg/m2	＜3	≥30 g/l	≥3	＜360 U/L	No	No	No	Yes	No	No	No	No	No	＜8	No	Tip or bottom	＜60mm2	T1~T2	N0	No	No	Robotic surgery	＜270 min	＜270 min	No	＜20 ng/ml	＜0.2 ng/ml	＜3	＜0.05 ng/ml	＜10 mg/l	＜10 mg/l	-4.62704	No	internal validation set
675	＜65	＜25 kg/m2	＜3	≥30 g/l	＜3	≥360 U/L	No	No	No	Yes	No	No	No	No	No	＜8	No	Non-tip or bottom	≥60mm2	T1~T2	N0	No	No	Laparoscopic surgery	＜270 min	≥270 min	Yes	＜20 ng/ml	≥0.2 ng/ml	≥3	＜0.05 ng/ml	＜10 mg/l	≥10 mg/l	-5.88003	No	internal validation set
676	＜65	＜25 kg/m2	＜3	≥30 g/l	＜3	≥360 U/L	No	No	No	Yes	No	No	No	No	No	＜8	No	Tip or bottom	≥60mm2	T1~T2	N0	No	No	Robotic surgery	＜270 min	＜270 min	Yes	＜20 ng/ml	＜0.2 ng/ml	≥3	＜0.05 ng/ml	＜10 mg/l	＜10 mg/l	-6.2742	No	internal validation set
677	≥65	＜25 kg/m2	＜3	＜30 g/l	＜3	＜360 U/L	No	No	Yes	No	No	No	No	No	No	＜8	No	Tip or bottom	＜60mm2	T1~T2	N0	No	No	Robotic surgery	＜270 min	≥270 min	Yes	＜20 ng/ml	＜0.2 ng/ml	＜3	＜0.05 ng/ml	＜10 mg/l	＜10 mg/l	-5.20969	No	internal validation set
678	≥65	＜25 kg/m2	＜3	＜30 g/l	＜3	＜360 U/L	No	No	No	Yes	No	Yes	Yes	No	No	＜8	No	Non-tip or bottom	≥60mm2	T3~T4	N0	Yes	No	Laparoscopic surgery	＜270 min	≥270 min	Yes	＜20 ng/ml	＜0.2 ng/ml	＜3	＜0.05 ng/ml	＜10 mg/l	＜10 mg/l	-7.10598	No	internal validation set
679	≥65	＜25 kg/m2	≥3	＜30 g/l	＜3	＜360 U/L	No	No	Yes	No	No	No	No	No	No	＜8	No	Non-tip or bottom	＜60mm2	T1~T2	N0	No	No	Robotic surgery	＜270 min	＜270 min	Yes	＜20 ng/ml	＜0.2 ng/ml	＜3	＜0.05 ng/ml	＜10 mg/l	＜10 mg/l	-4.33895	No	internal validation set
680	≥65	≥25 kg/m2	＜3	＜30 g/l	＜3	≥360 U/L	Yes	No	Yes	No	No	Yes	No	No	No	＜8	No	Non-tip or bottom	＜60mm2	T1~T2	N0	No	No	Laparoscopic surgery	＜270 min	≥270 min	Yes	≥20 ng/ml	＜0.2 ng/ml	＜3	＜0.05 ng/ml	＜10 mg/l	＜10 mg/l	-2.58972	No	internal validation set
681	＜65	＜25 kg/m2	≥3	≥30 g/l	＜3	≥360 U/L	Yes	Yes	Yes	Yes	No	No	No	No	No	＜8	Yes	Non-tip or bottom	＜60mm2	T1~T2	N0	No	No	Robotic surgery	＜270 min	＜270 min	Yes	≥20 ng/ml	＜0.2 ng/ml	＜3	＜0.05 ng/ml	＜10 mg/l	＜10 mg/l	-4.90809	No	internal validation set
682	＜65	≥25 kg/m2	＜3	≥30 g/l	≥3	＜360 U/L	No	No	No	No	No	No	No	No	No	≥8	No	Non-tip or bottom	＜60mm2	T3~T4	N1	Yes	No	Laparoscopic surgery	≥270 min	≥270 min	Yes	＜20 ng/ml	＜0.2 ng/ml	＜3	＜0.05 ng/ml	＜10 mg/l	＜10 mg/l	-4.65835	No	internal validation set
683	≥65	≥25 kg/m2	≥3	＜30 g/l	≥3	＜360 U/L	Yes	Yes	Yes	No	No	No	No	No	No	≥8	No	Non-tip or bottom	＜60mm2	T1~T2	N0	No	No	Laparoscopic surgery	≥270 min	＜270 min	No	≥20 ng/ml	≥0.2 ng/ml	＜3	＜0.05 ng/ml	＜10 mg/l	＜10 mg/l	-4.45224	No	internal validation set
684	＜65	＜25 kg/m2	≥3	≥30 g/l	＜3	＜360 U/L	No	No	No	No	No	No	No	No	No	＜8	No	Tip or bottom	＜60mm2	T1~T2	N0	No	No	Robotic surgery	＜270 min	≥270 min	No	＜20 ng/ml	＜0.2 ng/ml	＜3	＜0.05 ng/ml	＜10 mg/l	＜10 mg/l	-5.67576	No	internal validation set
685	≥65	＜25 kg/m2	＜3	≥30 g/l	≥3	＜360 U/L	No	No	No	No	Yes	No	No	No	No	≥8	No	Tip or bottom	＜60mm2	T3~T4	N0	Yes	No	Robotic surgery	≥270 min	≥270 min	Yes	＜20 ng/ml	＜0.2 ng/ml	≥3	＜0.05 ng/ml	＜10 mg/l	＜10 mg/l	-5.40852	No	internal validation set
686	＜65	＜25 kg/m2	＜3	≥30 g/l	≥3	＜360 U/L	No	No	No	No	No	No	No	No	No	≥8	No	Tip or bottom	＜60mm2	T1~T2	N0	No	No	Robotic surgery	＜270 min	＜270 min	Yes	＜20 ng/ml	＜0.2 ng/ml	＜3	＜0.05 ng/ml	＜10 mg/l	＜10 mg/l	-6.11657	No	internal validation set
687	≥65	＜25 kg/m2	＜3	≥30 g/l	≥3	＜360 U/L	No	Yes	No	No	No	No	No	No	No	＜8	No	Non-tip or bottom	＜60mm2	T1~T2	N0	No	No	Robotic surgery	＜270 min	＜270 min	No	＜20 ng/ml	≥0.2 ng/ml	＜3	＜0.05 ng/ml	≥10 mg/l	≥10 mg/l	-4.26466	No	internal validation set
688	≥65	≥25 kg/m2	≥3	≥30 g/l	＜3	＜360 U/L	No	No	No	Yes	Yes	No	Yes	No	No	＜8	No	Non-tip or bottom	＜60mm2	T1~T2	N0	No	No	Laparoscopic surgery	＜270 min	＜270 min	Yes	≥20 ng/ml	＜0.2 ng/ml	＜3	＜0.05 ng/ml	＜10 mg/l	＜10 mg/l	-3.14942	No	internal validation set
689	≥65	＜25 kg/m2	＜3	＜30 g/l	≥3	＜360 U/L	No	No	No	Yes	No	No	Yes	Yes	No	＜8	No	Non-tip or bottom	≥60mm2	T1~T2	N0	No	No	Laparoscopic surgery	≥270 min	≥270 min	No	≥20 ng/ml	＜0.2 ng/ml	＜3	≥0.05 ng/ml	＜10 mg/l	＜10 mg/l	-4.30948	No	internal validation set
690	＜65	≥25 kg/m2	≥3	＜30 g/l	≥3	＜360 U/L	No	No	No	No	No	No	Yes	Yes	No	＜8	No	Non-tip or bottom	≥60mm2	T1~T2	N0	No	No	Robotic surgery	＜270 min	＜270 min	Yes	＜20 ng/ml	≥0.2 ng/ml	＜3	＜0.05 ng/ml	＜10 mg/l	＜10 mg/l	-3.57721	No	internal validation set
691	≥65	＜25 kg/m2	≥3	＜30 g/l	＜3	＜360 U/L	No	No	No	No	Yes	Yes	No	Yes	No	＜8	No	Non-tip or bottom	≥60mm2	T1~T2	N0	No	No	Laparoscopic surgery	≥270 min	＜270 min	No	＜20 ng/ml	＜0.2 ng/ml	≥3	＜0.05 ng/ml	＜10 mg/l	≥10 mg/l	-6.60226	No	internal validation set
692	≥65	＜25 kg/m2	≥3	＜30 g/l	＜3	≥360 U/L	No	No	No	No	No	Yes	No	Yes	No	＜8	No	Non-tip or bottom	＜60mm2	T1~T2	N0	No	No	Laparoscopic surgery	＜270 min	＜270 min	Yes	＜20 ng/ml	＜0.2 ng/ml	＜3	＜0.05 ng/ml	＜10 mg/l	＜10 mg/l	-6.25397	No	internal validation set
693	＜65	＜25 kg/m2	＜3	≥30 g/l	＜3	＜360 U/L	No	No	No	No	No	No	No	No	No	＜8	No	Non-tip or bottom	＜60mm2	T1~T2	N0	No	No	Laparoscopic surgery	＜270 min	＜270 min	No	＜20 ng/ml	＜0.2 ng/ml	≥3	＜0.05 ng/ml	＜10 mg/l	≥10 mg/l	-5.36198	No	internal validation set
694	≥65	＜25 kg/m2	＜3	≥30 g/l	＜3	＜360 U/L	No	No	No	No	No	No	No	No	No	＜8	No	Non-tip or bottom	＜60mm2	T3~T4	N1	Yes	No	Robotic surgery	＜270 min	＜270 min	Yes	＜20 ng/ml	＜0.2 ng/ml	＜3	≥0.05 ng/ml	＜10 mg/l	＜10 mg/l	-5.37654	No	internal validation set
695	＜65	＜25 kg/m2	＜3	＜30 g/l	＜3	≥360 U/L	Yes	No	Yes	No	No	No	No	No	No	＜8	No	Non-tip or bottom	＜60mm2	T1~T2	N1	No	Yes	Laparoscopic surgery	＜270 min	≥270 min	Yes	＜20 ng/ml	＜0.2 ng/ml	＜3	＜0.05 ng/ml	＜10 mg/l	＜10 mg/l	-5.82494	No	internal validation set
696	＜65	＜25 kg/m2	＜3	＜30 g/l	≥3	≥360 U/L	No	No	No	Yes	No	No	No	No	No	＜8	No	Non-tip or bottom	≥60mm2	T1~T2	N0	No	No	Robotic surgery	＜270 min	＜270 min	Yes	＜20 ng/ml	＜0.2 ng/ml	≥3	＜0.05 ng/ml	＜10 mg/l	＜10 mg/l	-5.91744	No	internal validation set
697	≥65	＜25 kg/m2	≥3	＜30 g/l	＜3	＜360 U/L	No	No	No	Yes	No	No	Yes	No	No	＜8	No	Non-tip or bottom	＜60mm2	T3~T4	N0	Yes	No	Laparoscopic surgery	＜270 min	＜270 min	No	＜20 ng/ml	＜0.2 ng/ml	＜3	＜0.05 ng/ml	＜10 mg/l	＜10 mg/l	-5.48228	No	internal validation set
698	≥65	≥25 kg/m2	＜3	≥30 g/l	＜3	＜360 U/L	Yes	No	No	No	No	No	Yes	No	No	＜8	No	Non-tip or bottom	＜60mm2	T3~T4	N0	Yes	No	Robotic surgery	＜270 min	＜270 min	Yes	≥20 ng/ml	＜0.2 ng/ml	＜3	＜0.05 ng/ml	＜10 mg/l	＜10 mg/l	-6.12892	No	internal validation set
699	≥65	＜25 kg/m2	≥3	≥30 g/l	＜3	＜360 U/L	Yes	No	No	Yes	No	No	No	No	No	≥8	No	Non-tip or bottom	＜60mm2	T1~T2	N0	No	Yes	Laparoscopic surgery	≥270 min	＜270 min	No	≥20 ng/ml	＜0.2 ng/ml	＜3	＜0.05 ng/ml	＜10 mg/l	＜10 mg/l	-3.68867	No	internal validation set
700	≥65	≥25 kg/m2	＜3	≥30 g/l	＜3	＜360 U/L	No	No	Yes	No	Yes	No	No	No	No	＜8	No	Non-tip or bottom	＜60mm2	T1~T2	N0	No	Yes	Robotic surgery	≥270 min	≥270 min	No	＜20 ng/ml	＜0.2 ng/ml	＜3	＜0.05 ng/ml	＜10 mg/l	＜10 mg/l	-5.58577	No	internal validation set
701	≥65	＜25 kg/m2	＜3	≥30 g/l	＜3	＜360 U/L	Yes	Yes	Yes	No	Yes	No	Yes	No	No	≥8	No	Non-tip or bottom	＜60mm2	T1~T2	N0	No	Yes	Laparoscopic surgery	＜270 min	＜270 min	Yes	＜20 ng/ml	＜0.2 ng/ml	＜3	＜0.05 ng/ml	＜10 mg/l	＜10 mg/l	-5.43227	No	internal validation set
702	＜65	≥25 kg/m2	＜3	≥30 g/l	≥3	＜360 U/L	No	Yes	No	No	Yes	No	No	No	No	＜8	No	Non-tip or bottom	＜60mm2	T1~T2	N0	No	No	Laparoscopic surgery	＜270 min	＜270 min	Yes	＜20 ng/ml	＜0.2 ng/ml	＜3	＜0.05 ng/ml	＜10 mg/l	＜10 mg/l	-5.10307	No	internal validation set
703	＜65	＜25 kg/m2	≥3	＜30 g/l	＜3	＜360 U/L	Yes	Yes	No	Yes	No	No	Yes	No	Yes	＜8	No	Non-tip or bottom	＜60mm2	T1~T2	N0	No	Yes	Robotic surgery	＜270 min	＜270 min	Yes	＜20 ng/ml	＜0.2 ng/ml	＜3	＜0.05 ng/ml	≥10 mg/l	＜10 mg/l	-4.17281	No	internal validation set
704	＜65	≥25 kg/m2	≥3	＜30 g/l	＜3	≥360 U/L	Yes	Yes	Yes	No	No	No	No	No	No	＜8	No	Non-tip or bottom	＜60mm2	T1~T2	N0	No	No	Laparoscopic surgery	＜270 min	＜270 min	Yes	＜20 ng/ml	＜0.2 ng/ml	＜3	＜0.05 ng/ml	≥10 mg/l	＜10 mg/l	-5.34625	No	internal validation set
705	≥65	≥25 kg/m2	＜3	≥30 g/l	≥3	＜360 U/L	No	No	No	No	No	Yes	No	No	Yes	＜8	No	Non-tip or bottom	＜60mm2	T1~T2	N0	No	No	Robotic surgery	≥270 min	≥270 min	Yes	≥20 ng/ml	≥0.2 ng/ml	＜3	＜0.05 ng/ml	＜10 mg/l	＜10 mg/l	-4.99373	No	internal validation set
706	＜65	＜25 kg/m2	≥3	＜30 g/l	＜3	＜360 U/L	Yes	No	Yes	No	No	No	No	No	No	≥8	No	Non-tip or bottom	≥60mm2	T1~T2	N0	No	No	Laparoscopic surgery	＜270 min	≥270 min	No	＜20 ng/ml	＜0.2 ng/ml	＜3	＜0.05 ng/ml	＜10 mg/l	＜10 mg/l	-6.82016	No	internal validation set
707	≥65	＜25 kg/m2	＜3	≥30 g/l	≥3	＜360 U/L	No	No	Yes	No	No	Yes	No	No	Yes	＜8	No	Tip or bottom	＜60mm2	T1~T2	N0	No	No	Robotic surgery	＜270 min	≥270 min	Yes	＜20 ng/ml	＜0.2 ng/ml	＜3	≥0.05 ng/ml	＜10 mg/l	＜10 mg/l	-6.57169	No	internal validation set
708	≥65	＜25 kg/m2	＜3	＜30 g/l	≥3	＜360 U/L	Yes	No	Yes	No	No	No	No	No	No	＜8	Yes	Non-tip or bottom	＜60mm2	T1~T2	N0	No	No	Laparoscopic surgery	≥270 min	≥270 min	No	≥20 ng/ml	＜0.2 ng/ml	＜3	≥0.05 ng/ml	＜10 mg/l	＜10 mg/l	-4.8692	No	internal validation set
709	≥65	＜25 kg/m2	≥3	≥30 g/l	≥3	≥360 U/L	No	No	No	No	No	No	No	No	No	＜8	No	Non-tip or bottom	≥60mm2	T1~T2	N0	No	No	Robotic surgery	＜270 min	≥270 min	Yes	≥20 ng/ml	＜0.2 ng/ml	＜3	＜0.05 ng/ml	＜10 mg/l	＜10 mg/l	-3.19307	No	internal validation set
710	＜65	＜25 kg/m2	＜3	＜30 g/l	＜3	≥360 U/L	No	No	No	No	No	No	No	No	No	＜8	No	Non-tip or bottom	＜60mm2	T1~T2	N0	No	No	Laparoscopic surgery	≥270 min	＜270 min	No	＜20 ng/ml	＜0.2 ng/ml	＜3	＜0.05 ng/ml	＜10 mg/l	≥10 mg/l	-5.38077	No	internal validation set
711	＜65	＜25 kg/m2	≥3	＜30 g/l	＜3	＜360 U/L	No	No	No	No	Yes	No	No	No	No	＜8	No	Non-tip or bottom	≥60mm2	T1~T2	N1	No	No	Laparoscopic surgery	＜270 min	≥270 min	No	＜20 ng/ml	＜0.2 ng/ml	＜3	＜0.05 ng/ml	＜10 mg/l	≥10 mg/l	-4.60449	No	internal validation set
712	＜65	＜25 kg/m2	＜3	＜30 g/l	＜3	＜360 U/L	No	No	No	Yes	Yes	No	No	No	No	＜8	No	Non-tip or bottom	＜60mm2	T3~T4	N0	Yes	Yes	Robotic surgery	＜270 min	≥270 min	No	＜20 ng/ml	≥0.2 ng/ml	≥3	＜0.05 ng/ml	＜10 mg/l	＜10 mg/l	-5.36579	No	internal validation set
713	＜65	＜25 kg/m2	＜3	＜30 g/l	＜3	≥360 U/L	No	No	No	No	No	No	No	No	No	＜8	No	Non-tip or bottom	＜60mm2	T3~T4	N1	Yes	Yes	Robotic surgery	＜270 min	≥270 min	Yes	＜20 ng/ml	＜0.2 ng/ml	＜3	＜0.05 ng/ml	＜10 mg/l	＜10 mg/l	-6.22585	No	internal validation set
714	＜65	＜25 kg/m2	＜3	≥30 g/l	＜3	≥360 U/L	No	No	No	Yes	No	No	Yes	Yes	No	＜8	No	Non-tip or bottom	＜60mm2	T1~T2	N0	No	Yes	Laparoscopic surgery	＜270 min	＜270 min	Yes	＜20 ng/ml	≥0.2 ng/ml	＜3	＜0.05 ng/ml	＜10 mg/l	＜10 mg/l	-6.90964	No	internal validation set
715	＜65	＜25 kg/m2	＜3	≥30 g/l	≥3	＜360 U/L	No	No	No	No	No	No	No	No	No	＜8	No	Non-tip or bottom	≥60mm2	T3~T4	N0	Yes	No	Laparoscopic surgery	＜270 min	＜270 min	Yes	＜20 ng/ml	＜0.2 ng/ml	＜3	＜0.05 ng/ml	＜10 mg/l	＜10 mg/l	-3.35915	No	internal validation set
716	≥65	＜25 kg/m2	＜3	≥30 g/l	＜3	＜360 U/L	No	No	No	No	No	No	No	No	No	＜8	No	Non-tip or bottom	≥60mm2	T1~T2	N0	No	Yes	Robotic surgery	＜270 min	＜270 min	Yes	＜20 ng/ml	＜0.2 ng/ml	＜3	＜0.05 ng/ml	＜10 mg/l	＜10 mg/l	-4.29775	No	internal validation set
717	≥65	≥25 kg/m2	＜3	≥30 g/l	≥3	≥360 U/L	No	No	No	No	No	Yes	No	No	No	＜8	No	Non-tip or bottom	＜60mm2	T1~T2	N0	No	No	Robotic surgery	＜270 min	＜270 min	Yes	＜20 ng/ml	≥0.2 ng/ml	＜3	＜0.05 ng/ml	＜10 mg/l	＜10 mg/l	-3.43523	No	internal validation set
718	≥65	＜25 kg/m2	≥3	＜30 g/l	＜3	＜360 U/L	No	Yes	No	No	No	Yes	Yes	No	No	＜8	No	Non-tip or bottom	＜60mm2	T1~T2	N0	No	No	Robotic surgery	＜270 min	＜270 min	Yes	＜20 ng/ml	＜0.2 ng/ml	＜3	＜0.05 ng/ml	＜10 mg/l	＜10 mg/l	-6.07846	No	internal validation set
719	≥65	＜25 kg/m2	≥3	≥30 g/l	＜3	＜360 U/L	No	Yes	No	No	No	No	Yes	No	No	≥8	No	Non-tip or bottom	＜60mm2	T1~T2	N0	No	Yes	Robotic surgery	≥270 min	≥270 min	Yes	＜20 ng/ml	＜0.2 ng/ml	＜3	＜0.05 ng/ml	＜10 mg/l	＜10 mg/l	-4.35329	No	internal validation set
720	＜65	＜25 kg/m2	＜3	≥30 g/l	＜3	＜360 U/L	No	No	No	No	Yes	No	No	No	No	＜8	No	Non-tip or bottom	＜60mm2	T1~T2	N0	No	Yes	Laparoscopic surgery	＜270 min	≥270 min	Yes	＜20 ng/ml	＜0.2 ng/ml	＜3	＜0.05 ng/ml	≥10 mg/l	＜10 mg/l	-4.88222	No	internal validation set
721	≥65	＜25 kg/m2	＜3	＜30 g/l	≥3	＜360 U/L	No	No	Yes	Yes	Yes	No	No	No	No	≥8	No	Non-tip or bottom	＜60mm2	T3~T4	N0	Yes	No	Laparoscopic surgery	≥270 min	＜270 min	No	＜20 ng/ml	＜0.2 ng/ml	≥3	≥0.05 ng/ml	≥10 mg/l	＜10 mg/l	-5.09545	No	internal validation set
722	＜65	＜25 kg/m2	≥3	＜30 g/l	≥3	＜360 U/L	No	No	No	No	Yes	No	No	No	No	＜8	No	Non-tip or bottom	＜60mm2	T3~T4	N0	Yes	No	Robotic surgery	≥270 min	＜270 min	Yes	＜20 ng/ml	＜0.2 ng/ml	≥3	＜0.05 ng/ml	＜10 mg/l	≥10 mg/l	-4.1069	No	internal validation set
723	＜65	＜25 kg/m2	≥3	＜30 g/l	≥3	＜360 U/L	No	Yes	No	No	Yes	No	Yes	No	No	＜8	Yes	Non-tip or bottom	＜60mm2	T1~T2	N0	No	No	Laparoscopic surgery	≥270 min	＜270 min	No	≥20 ng/ml	＜0.2 ng/ml	＜3	＜0.05 ng/ml	＜10 mg/l	≥10 mg/l	-5.32355	No	internal validation set
724	≥65	＜25 kg/m2	＜3	≥30 g/l	＜3	≥360 U/L	No	No	Yes	No	No	No	No	No	No	＜8	No	Tip or bottom	＜60mm2	T1~T2	N0	No	No	Robotic surgery	＜270 min	≥270 min	No	≥20 ng/ml	＜0.2 ng/ml	＜3	＜0.05 ng/ml	＜10 mg/l	≥10 mg/l	-5.68958	No	internal validation set
740	＜65	＜25 kg/m2	＜3	＜30 g/l	＜3	＜360 U/L	No	No	No	Yes	No	No	Yes	No	No	≥8	No	Non-tip or bottom	≥60mm2	T1~T2	N0	No	No	Laparoscopic surgery	≥270 min	≥270 min	Yes	＜20 ng/ml	＜0.2 ng/ml	＜3	＜0.05 ng/ml	＜10 mg/l	＜10 mg/l	-5.62186	No	internal validation set
741	＜65	＜25 kg/m2	＜3	≥30 g/l	＜3	＜360 U/L	No	Yes	No	No	No	Yes	Yes	No	No	＜8	No	Non-tip or bottom	＜60mm2	T1~T2	N0	No	No	Robotic surgery	≥270 min	＜270 min	Yes	＜20 ng/ml	＜0.2 ng/ml	＜3	＜0.05 ng/ml	＜10 mg/l	＜10 mg/l	-3.58533	No	internal validation set
742	＜65	＜25 kg/m2	≥3	＜30 g/l	＜3	＜360 U/L	No	No	No	Yes	No	No	No	No	No	＜8	No	Non-tip or bottom	＜60mm2	T1~T2	N0	No	Yes	Laparoscopic surgery	≥270 min	≥270 min	No	＜20 ng/ml	＜0.2 ng/ml	＜3	＜0.05 ng/ml	＜10 mg/l	＜10 mg/l	-5.52116	No	internal validation set
743	≥65	＜25 kg/m2	＜3	≥30 g/l	＜3	＜360 U/L	No	No	No	Yes	No	No	No	No	No	＜8	No	Non-tip or bottom	＜60mm2	T1~T2	N0	No	Yes	Robotic surgery	≥270 min	≥270 min	Yes	≥20 ng/ml	＜0.2 ng/ml	＜3	＜0.05 ng/ml	＜10 mg/l	＜10 mg/l	-5.16295	No	internal validation set
744	≥65	＜25 kg/m2	＜3	＜30 g/l	＜3	≥360 U/L	No	No	Yes	Yes	No	Yes	No	No	No	＜8	No	Tip or bottom	＜60mm2	T1~T2	N0	No	No	Laparoscopic surgery	≥270 min	≥270 min	No	＜20 ng/ml	＜0.2 ng/ml	≥3	＜0.05 ng/ml	＜10 mg/l	＜10 mg/l	-5.82239	No	internal validation set
745	≥65	≥25 kg/m2	＜3	≥30 g/l	≥3	＜360 U/L	No	No	No	Yes	No	No	No	No	No	＜8	No	Non-tip or bottom	＜60mm2	T1~T2	N0	No	Yes	Laparoscopic surgery	＜270 min	≥270 min	No	＜20 ng/ml	＜0.2 ng/ml	＜3	＜0.05 ng/ml	＜10 mg/l	＜10 mg/l	-4.67713	No	internal validation set
746	≥65	＜25 kg/m2	＜3	≥30 g/l	＜3	＜360 U/L	No	No	Yes	No	No	No	No	No	No	＜8	No	Tip or bottom	＜60mm2	T1~T2	N0	No	No	Laparoscopic surgery	≥270 min	＜270 min	Yes	＜20 ng/ml	≥0.2 ng/ml	＜3	＜0.05 ng/ml	＜10 mg/l	≥10 mg/l	-3.70552	No	internal validation set
747	＜65	＜25 kg/m2	≥3	≥30 g/l	≥3	＜360 U/L	Yes	No	No	No	No	Yes	No	No	No	＜8	No	Tip or bottom	＜60mm2	T1~T2	N0	No	No	Robotic surgery	≥270 min	≥270 min	Yes	＜20 ng/ml	≥0.2 ng/ml	＜3	＜0.05 ng/ml	≥10 mg/l	＜10 mg/l	-2.23567	No	internal validation set
748	＜65	≥25 kg/m2	≥3	≥30 g/l	≥3	＜360 U/L	Yes	No	Yes	No	No	No	No	No	No	＜8	No	Non-tip or bottom	＜60mm2	T1~T2	N0	No	No	Laparoscopic surgery	≥270 min	≥270 min	Yes	＜20 ng/ml	＜0.2 ng/ml	≥3	＜0.05 ng/ml	＜10 mg/l	＜10 mg/l	-5.56129	No	internal validation set
749	≥65	＜25 kg/m2	＜3	≥30 g/l	＜3	＜360 U/L	Yes	No	Yes	No	No	No	No	No	No	＜8	No	Non-tip or bottom	＜60mm2	T1~T2	N0	No	Yes	Robotic surgery	＜270 min	≥270 min	Yes	＜20 ng/ml	≥0.2 ng/ml	＜3	＜0.05 ng/ml	＜10 mg/l	≥10 mg/l	-3.70181	No	internal validation set
750	＜65	≥25 kg/m2	≥3	＜30 g/l	≥3	≥360 U/L	No	No	Yes	No	No	No	No	No	No	＜8	Yes	Non-tip or bottom	＜60mm2	T3~T4	N0	Yes	Yes	Laparoscopic surgery	＜270 min	≥270 min	Yes	＜20 ng/ml	≥0.2 ng/ml	＜3	＜0.05 ng/ml	＜10 mg/l	≥10 mg/l	-4.60593	No	internal validation set
751	＜65	＜25 kg/m2	＜3	＜30 g/l	＜3	＜360 U/L	No	No	No	No	Yes	No	No	No	No	＜8	Yes	Non-tip or bottom	≥60mm2	T1~T2	N0	No	No	Robotic surgery	≥270 min	＜270 min	Yes	≥20 ng/ml	＜0.2 ng/ml	＜3	＜0.05 ng/ml	＜10 mg/l	≥10 mg/l	-5.74809	No	internal validation set
752	≥65	＜25 kg/m2	≥3	＜30 g/l	＜3	≥360 U/L	Yes	No	No	No	No	No	No	No	No	＜8	No	Non-tip or bottom	≥60mm2	T1~T2	N0	No	No	Robotic surgery	＜270 min	＜270 min	No	≥20 ng/ml	＜0.2 ng/ml	＜3	＜0.05 ng/ml	＜10 mg/l	＜10 mg/l	-3.16285	No	internal validation set
753	≥65	＜25 kg/m2	＜3	＜30 g/l	≥3	≥360 U/L	No	Yes	Yes	Yes	No	No	No	No	No	＜8	No	Non-tip or bottom	≥60mm2	T1~T2	N0	No	No	Laparoscopic surgery	≥270 min	≥270 min	No	＜20 ng/ml	≥0.2 ng/ml	＜3	≥0.05 ng/ml	＜10 mg/l	＜10 mg/l	-3.46975	No	internal validation set
754	≥65	＜25 kg/m2	≥3	＜30 g/l	＜3	＜360 U/L	Yes	No	No	No	Yes	No	Yes	No	No	≥8	No	Non-tip or bottom	≥60mm2	T3~T4	N0	Yes	No	Laparoscopic surgery	＜270 min	≥270 min	Yes	＜20 ng/ml	＜0.2 ng/ml	＜3	＜0.05 ng/ml	＜10 mg/l	＜10 mg/l	-6.40556	No	internal validation set
755	≥65	＜25 kg/m2	≥3	≥30 g/l	≥3	＜360 U/L	No	Yes	No	Yes	Yes	No	No	No	No	≥8	No	Non-tip or bottom	≥60mm2	T1~T2	N0	No	No	Robotic surgery	＜270 min	≥270 min	Yes	＜20 ng/ml	≥0.2 ng/ml	＜3	＜0.05 ng/ml	＜10 mg/l	＜10 mg/l	-5.99467	No	internal validation set
756	≥65	＜25 kg/m2	＜3	≥30 g/l	＜3	＜360 U/L	Yes	Yes	No	No	Yes	No	Yes	No	No	＜8	No	Non-tip or bottom	＜60mm2	T1~T2	N0	No	No	Laparoscopic surgery	＜270 min	≥270 min	No	＜20 ng/ml	≥0.2 ng/ml	＜3	＜0.05 ng/ml	＜10 mg/l	＜10 mg/l	-5.45367	No	internal validation set
757	≥65	＜25 kg/m2	＜3	≥30 g/l	≥3	＜360 U/L	No	Yes	No	No	No	No	Yes	No	No	≥8	No	Non-tip or bottom	≥60mm2	T3~T4	N0	Yes	No	Robotic surgery	≥270 min	＜270 min	No	＜20 ng/ml	＜0.2 ng/ml	＜3	＜0.05 ng/ml	＜10 mg/l	＜10 mg/l	-3.99553	No	internal validation set
758	≥65	＜25 kg/m2	≥3	≥30 g/l	＜3	＜360 U/L	No	Yes	No	No	No	No	No	No	No	＜8	No	Non-tip or bottom	＜60mm2	T3~T4	N0	Yes	No	Robotic surgery	＜270 min	≥270 min	Yes	＜20 ng/ml	＜0.2 ng/ml	＜3	＜0.05 ng/ml	＜10 mg/l	＜10 mg/l	-3.85404	No	internal validation set
759	≥65	＜25 kg/m2	≥3	≥30 g/l	≥3	＜360 U/L	No	No	No	Yes	No	No	No	No	No	＜8	No	Non-tip or bottom	＜60mm2	T1~T2	N0	No	No	Robotic surgery	＜270 min	≥270 min	Yes	＜20 ng/ml	＜0.2 ng/ml	≥3	＜0.05 ng/ml	≥10 mg/l	＜10 mg/l	-5.42522	No	internal validation set
760	＜65	＜25 kg/m2	≥3	＜30 g/l	＜3	＜360 U/L	No	Yes	No	No	No	No	No	No	No	＜8	No	Tip or bottom	＜60mm2	T1~T2	N0	No	No	Robotic surgery	≥270 min	≥270 min	No	≥20 ng/ml	＜0.2 ng/ml	≥3	＜0.05 ng/ml	＜10 mg/l	＜10 mg/l	-4.57781	No	internal validation set
761	≥65	＜25 kg/m2	≥3	＜30 g/l	≥3	＜360 U/L	No	No	No	Yes	No	Yes	No	No	No	＜8	No	Tip or bottom	＜60mm2	T1~T2	N0	No	No	Robotic surgery	≥270 min	＜270 min	Yes	＜20 ng/ml	＜0.2 ng/ml	＜3	＜0.05 ng/ml	＜10 mg/l	≥10 mg/l	-5.03088	No	internal validation set
762	≥65	＜25 kg/m2	≥3	≥30 g/l	＜3	＜360 U/L	No	No	No	No	No	Yes	No	No	No	＜8	No	Tip or bottom	＜60mm2	T1~T2	N0	No	No	Laparoscopic surgery	＜270 min	＜270 min	Yes	＜20 ng/ml	＜0.2 ng/ml	＜3	＜0.05 ng/ml	＜10 mg/l	≥10 mg/l	-4.6261	No	internal validation set
763	＜65	≥25 kg/m2	＜3	≥30 g/l	≥3	＜360 U/L	No	No	No	No	No	No	No	Yes	No	＜8	No	Non-tip or bottom	＜60mm2	T1~T2	N0	No	No	Robotic surgery	≥270 min	＜270 min	Yes	＜20 ng/ml	＜0.2 ng/ml	＜3	＜0.05 ng/ml	＜10 mg/l	≥10 mg/l	-4.65187	No	internal validation set
764	＜65	≥25 kg/m2	＜3	＜30 g/l	＜3	＜360 U/L	No	No	No	No	No	Yes	Yes	No	No	＜8	No	Non-tip or bottom	＜60mm2	T1~T2	N0	No	No	Laparoscopic surgery	≥270 min	≥270 min	Yes	＜20 ng/ml	＜0.2 ng/ml	＜3	＜0.05 ng/ml	＜10 mg/l	＜10 mg/l	-6.34677	No	internal validation set
765	＜65	＜25 kg/m2	≥3	≥30 g/l	＜3	＜360 U/L	No	No	No	No	Yes	No	Yes	No	No	＜8	No	Non-tip or bottom	＜60mm2	T1~T2	N0	No	No	Laparoscopic surgery	＜270 min	≥270 min	Yes	＜20 ng/ml	＜0.2 ng/ml	≥3	≥0.05 ng/ml	＜10 mg/l	＜10 mg/l	-3.51093	No	internal validation set
766	＜65	＜25 kg/m2	＜3	＜30 g/l	≥3	＜360 U/L	No	No	Yes	No	No	No	Yes	Yes	Yes	＜8	No	Non-tip or bottom	＜60mm2	T1~T2	N0	No	Yes	Laparoscopic surgery	＜270 min	＜270 min	Yes	＜20 ng/ml	＜0.2 ng/ml	＜3	＜0.05 ng/ml	＜10 mg/l	≥10 mg/l	-4.52251	No	internal validation set
767	＜65	＜25 kg/m2	＜3	≥30 g/l	≥3	≥360 U/L	No	No	No	No	Yes	No	No	Yes	No	＜8	No	Non-tip or bottom	≥60mm2	T1~T2	N0	No	Yes	Laparoscopic surgery	≥270 min	＜270 min	No	＜20 ng/ml	≥0.2 ng/ml	≥3	＜0.05 ng/ml	＜10 mg/l	＜10 mg/l	-4.08501	No	internal validation set
768	＜65	＜25 kg/m2	≥3	≥30 g/l	＜3	＜360 U/L	No	No	Yes	No	No	No	No	No	No	＜8	No	Non-tip or bottom	≥60mm2	T1~T2	N0	No	Yes	Laparoscopic surgery	＜270 min	≥270 min	No	＜20 ng/ml	＜0.2 ng/ml	≥3	＜0.05 ng/ml	≥10 mg/l	≥10 mg/l	-4.27842	No	internal validation set
769	≥65	≥25 kg/m2	＜3	≥30 g/l	≥3	＜360 U/L	No	No	Yes	No	No	No	Yes	No	No	＜8	No	Non-tip or bottom	＜60mm2	T1~T2	N0	No	No	Robotic surgery	＜270 min	≥270 min	Yes	＜20 ng/ml	≥0.2 ng/ml	＜3	＜0.05 ng/ml	＜10 mg/l	＜10 mg/l	-4.98752	No	internal validation set
770	＜65	＜25 kg/m2	≥3	≥30 g/l	≥3	＜360 U/L	No	No	No	Yes	No	No	No	No	No	＜8	No	Non-tip or bottom	＜60mm2	T1~T2	N1	No	No	Laparoscopic surgery	＜270 min	＜270 min	No	≥20 ng/ml	＜0.2 ng/ml	＜3	＜0.05 ng/ml	＜10 mg/l	＜10 mg/l	-6.10513	No	internal validation set
771	≥65	＜25 kg/m2	＜3	≥30 g/l	≥3	＜360 U/L	No	No	Yes	Yes	No	No	No	Yes	No	＜8	No	Non-tip or bottom	≥60mm2	T1~T2	N0	No	Yes	Robotic surgery	＜270 min	≥270 min	No	＜20 ng/ml	≥0.2 ng/ml	＜3	＜0.05 ng/ml	＜10 mg/l	＜10 mg/l	-5.93954	No	internal validation set
774	≥65	＜25 kg/m2	≥3	≥30 g/l	＜3	＜360 U/L	Yes	No	No	No	No	No	No	Yes	No	≥8	No	Non-tip or bottom	≥60mm2	T1~T2	N0	No	No	Robotic surgery	＜270 min	＜270 min	Yes	＜20 ng/ml	＜0.2 ng/ml	＜3	＜0.05 ng/ml	＜10 mg/l	＜10 mg/l	-5.5726	No	internal validation set
775	＜65	＜25 kg/m2	≥3	≥30 g/l	＜3	＜360 U/L	No	No	Yes	No	No	No	No	No	No	＜8	No	Non-tip or bottom	≥60mm2	T3~T4	N1	Yes	No	Laparoscopic surgery	≥270 min	≥270 min	Yes	＜20 ng/ml	≥0.2 ng/ml	＜3	＜0.05 ng/ml	≥10 mg/l	＜10 mg/l	-5.36961	No	internal validation set
776	≥65	≥25 kg/m2	≥3	≥30 g/l	≥3	＜360 U/L	No	Yes	Yes	No	No	Yes	No	No	No	＜8	No	Non-tip or bottom	≥60mm2	T3~T4	N0	Yes	No	Laparoscopic surgery	≥270 min	＜270 min	Yes	＜20 ng/ml	≥0.2 ng/ml	＜3	＜0.05 ng/ml	≥10 mg/l	＜10 mg/l	-4.22215	No	internal validation set
777	＜65	＜25 kg/m2	≥3	＜30 g/l	≥3	＜360 U/L	No	Yes	No	Yes	Yes	Yes	No	No	No	＜8	No	Non-tip or bottom	＜60mm2	T3~T4	N1	Yes	No	Laparoscopic surgery	＜270 min	＜270 min	Yes	＜20 ng/ml	＜0.2 ng/ml	＜3	＜0.05 ng/ml	＜10 mg/l	＜10 mg/l	-3.93012	No	internal validation set
778	≥65	＜25 kg/m2	≥3	＜30 g/l	＜3	＜360 U/L	No	No	No	No	No	No	No	No	No	＜8	No	Non-tip or bottom	＜60mm2	T1~T2	N0	No	No	Laparoscopic surgery	＜270 min	≥270 min	Yes	＜20 ng/ml	＜0.2 ng/ml	＜3	≥0.05 ng/ml	＜10 mg/l	≥10 mg/l	-5.89904	No	internal validation set
779	≥65	＜25 kg/m2	＜3	＜30 g/l	＜3	＜360 U/L	No	No	No	No	No	No	No	No	No	＜8	No	Non-tip or bottom	＜60mm2	T1~T2	N1	No	No	Robotic surgery	≥270 min	＜270 min	No	＜20 ng/ml	＜0.2 ng/ml	≥3	＜0.05 ng/ml	≥10 mg/l	＜10 mg/l	-5.54118	No	internal validation set
780	≥65	＜25 kg/m2	＜3	≥30 g/l	≥3	＜360 U/L	No	No	Yes	Yes	No	No	No	No	No	＜8	No	Non-tip or bottom	≥60mm2	T1~T2	N0	No	No	Robotic surgery	≥270 min	＜270 min	Yes	＜20 ng/ml	＜0.2 ng/ml	＜3	＜0.05 ng/ml	＜10 mg/l	≥10 mg/l	-3.95071	No	internal validation set
781	≥65	＜25 kg/m2	＜3	＜30 g/l	≥3	≥360 U/L	No	No	No	Yes	No	No	No	No	No	＜8	No	Non-tip or bottom	＜60mm2	T1~T2	N0	No	No	Laparoscopic surgery	＜270 min	＜270 min	Yes	＜20 ng/ml	＜0.2 ng/ml	≥3	＜0.05 ng/ml	＜10 mg/l	＜10 mg/l	-6.43867	No	internal validation set
782	≥65	＜25 kg/m2	＜3	≥30 g/l	＜3	＜360 U/L	No	No	No	No	Yes	No	No	No	No	＜8	No	Tip or bottom	＜60mm2	T1~T2	N0	No	No	Robotic surgery	＜270 min	＜270 min	Yes	＜20 ng/ml	≥0.2 ng/ml	＜3	＜0.05 ng/ml	＜10 mg/l	＜10 mg/l	-6.6825	No	internal validation set
783	≥65	＜25 kg/m2	≥3	≥30 g/l	＜3	≥360 U/L	No	No	No	No	No	No	Yes	No	No	＜8	No	Tip or bottom	＜60mm2	T1~T2	N0	No	No	Robotic surgery	≥270 min	＜270 min	Yes	＜20 ng/ml	＜0.2 ng/ml	＜3	＜0.05 ng/ml	＜10 mg/l	＜10 mg/l	-5.2336	No	internal validation set
784	≥65	≥25 kg/m2	＜3	≥30 g/l	≥3	＜360 U/L	No	No	No	No	No	No	No	No	No	＜8	No	Tip or bottom	＜60mm2	T1~T2	N0	No	Yes	Laparoscopic surgery	≥270 min	＜270 min	Yes	＜20 ng/ml	＜0.2 ng/ml	＜3	＜0.05 ng/ml	＜10 mg/l	＜10 mg/l	-4.64652	No	internal validation set
785	＜65	＜25 kg/m2	≥3	＜30 g/l	＜3	≥360 U/L	No	No	No	No	Yes	No	No	No	No	＜8	No	Tip or bottom	＜60mm2	T1~T2	N0	No	Yes	Laparoscopic surgery	＜270 min	≥270 min	Yes	≥20 ng/ml	＜0.2 ng/ml	≥3	＜0.05 ng/ml	＜10 mg/l	＜10 mg/l	-4.17647	No	internal validation set
786	＜65	＜25 kg/m2	≥3	≥30 g/l	≥3	≥360 U/L	Yes	Yes	No	Yes	Yes	No	No	No	No	＜8	No	Non-tip or bottom	＜60mm2	T3~T4	N0	Yes	No	Laparoscopic surgery	＜270 min	＜270 min	Yes	＜20 ng/ml	＜0.2 ng/ml	＜3	＜0.05 ng/ml	＜10 mg/l	≥10 mg/l	-4.81189	No	internal validation set
787	≥65	＜25 kg/m2	≥3	≥30 g/l	＜3	＜360 U/L	Yes	Yes	No	Yes	No	No	No	No	No	≥8	No	Non-tip or bottom	＜60mm2	T3~T4	N0	Yes	Yes	Robotic surgery	＜270 min	≥270 min	No	＜20 ng/ml	≥0.2 ng/ml	＜3	＜0.05 ng/ml	＜10 mg/l	＜10 mg/l	-4.35602	No	internal validation set
788	≥65	＜25 kg/m2	≥3	≥30 g/l	≥3	＜360 U/L	Yes	Yes	No	No	No	No	No	No	No	≥8	Yes	Non-tip or bottom	＜60mm2	T1~T2	N0	No	No	Laparoscopic surgery	＜270 min	＜270 min	No	＜20 ng/ml	＜0.2 ng/ml	＜3	＜0.05 ng/ml	＜10 mg/l	＜10 mg/l	-5.08361	No	internal validation set
789	＜65	＜25 kg/m2	＜3	≥30 g/l	＜3	＜360 U/L	No	Yes	No	No	No	Yes	Yes	No	No	＜8	Yes	Non-tip or bottom	＜60mm2	T1~T2	N0	No	No	Robotic surgery	＜270 min	≥270 min	Yes	＜20 ng/ml	≥0.2 ng/ml	＜3	＜0.05 ng/ml	＜10 mg/l	＜10 mg/l	-3.68123	No	internal validation set
790	≥65	＜25 kg/m2	≥3	≥30 g/l	＜3	＜360 U/L	No	No	No	No	No	Yes	Yes	No	No	＜8	Yes	Non-tip or bottom	＜60mm2	T1~T2	N0	No	No	Robotic surgery	＜270 min	＜270 min	No	＜20 ng/ml	＜0.2 ng/ml	＜3	≥0.05 ng/ml	＜10 mg/l	＜10 mg/l	-3.96401	No	internal validation set
791	＜65	＜25 kg/m2	＜3	≥30 g/l	≥3	＜360 U/L	No	No	No	No	No	Yes	No	No	Yes	＜8	No	Non-tip or bottom	＜60mm2	T1~T2	N1	No	No	Robotic surgery	≥270 min	＜270 min	No	＜20 ng/ml	＜0.2 ng/ml	＜3	≥0.05 ng/ml	≥10 mg/l	＜10 mg/l	-4.58053	No	internal validation set
798	≥65	＜25 kg/m2	≥3	＜30 g/l	≥3	＜360 U/L	No	Yes	Yes	No	No	No	No	No	No	＜8	No	Tip or bottom	≥60mm2	T1~T2	N0	No	Yes	Laparoscopic surgery	≥270 min	≥270 min	Yes	＜20 ng/ml	＜0.2 ng/ml	＜3	＜0.05 ng/ml	＜10 mg/l	＜10 mg/l	-4.71778	No	internal validation set
799	≥65	＜25 kg/m2	≥3	＜30 g/l	≥3	＜360 U/L	No	Yes	No	No	No	No	Yes	No	No	＜8	No	Non-tip or bottom	＜60mm2	T1~T2	N0	No	Yes	Laparoscopic surgery	≥270 min	＜270 min	Yes	＜20 ng/ml	＜0.2 ng/ml	＜3	＜0.05 ng/ml	＜10 mg/l	＜10 mg/l	-5.25532	No	internal validation set
800	≥65	＜25 kg/m2	≥3	≥30 g/l	＜3	≥360 U/L	No	Yes	Yes	No	No	No	No	Yes	No	＜8	No	Non-tip or bottom	＜60mm2	T3~T4	N0	Yes	No	Robotic surgery	≥270 min	＜270 min	Yes	＜20 ng/ml	＜0.2 ng/ml	＜3	＜0.05 ng/ml	＜10 mg/l	≥10 mg/l	-5.90276	No	internal validation set
801	≥65	＜25 kg/m2	≥3	≥30 g/l	＜3	＜360 U/L	No	No	No	No	No	No	No	No	No	＜8	No	Non-tip or bottom	＜60mm2	T1~T2	N0	No	No	Laparoscopic surgery	≥270 min	＜270 min	No	＜20 ng/ml	＜0.2 ng/ml	＜3	＜0.05 ng/ml	＜10 mg/l	＜10 mg/l	-2.73294	No	internal validation set
802	≥65	＜25 kg/m2	≥3	≥30 g/l	≥3	≥360 U/L	No	Yes	Yes	No	No	Yes	No	No	No	＜8	No	Non-tip or bottom	＜60mm2	T1~T2	N0	No	No	Laparoscopic surgery	≥270 min	≥270 min	No	≥20 ng/ml	＜0.2 ng/ml	＜3	＜0.05 ng/ml	＜10 mg/l	＜10 mg/l	-5.09072	No	internal validation set
803	≥65	＜25 kg/m2	≥3	≥30 g/l	＜3	＜360 U/L	No	No	No	No	No	Yes	Yes	No	No	＜8	No	Non-tip or bottom	＜60mm2	T1~T2	N0	No	No	Robotic surgery	≥270 min	＜270 min	Yes	＜20 ng/ml	＜0.2 ng/ml	＜3	＜0.05 ng/ml	＜10 mg/l	≥10 mg/l	-4.61553	No	internal validation set
804	≥65	≥25 kg/m2	＜3	≥30 g/l	≥3	≥360 U/L	Yes	No	No	No	No	No	No	No	No	＜8	No	Tip or bottom	＜60mm2	T1~T2	N0	No	No	Robotic surgery	≥270 min	＜270 min	No	≥20 ng/ml	＜0.2 ng/ml	＜3	＜0.05 ng/ml	＜10 mg/l	＜10 mg/l	-5.92921	No	internal validation set
805	≥65	＜25 kg/m2	＜3	≥30 g/l	≥3	≥360 U/L	No	No	No	No	No	No	No	No	No	≥8	No	Non-tip or bottom	＜60mm2	T3~T4	N0	Yes	No	Robotic surgery	＜270 min	≥270 min	Yes	＜20 ng/ml	＜0.2 ng/ml	＜3	＜0.05 ng/ml	＜10 mg/l	＜10 mg/l	-4.03929	No	internal validation set
806	≥65	≥25 kg/m2	＜3	＜30 g/l	＜3	＜360 U/L	No	No	No	No	No	No	No	No	No	＜8	No	Non-tip or bottom	＜60mm2	T1~T2	N0	No	No	Robotic surgery	≥270 min	≥270 min	Yes	≥20 ng/ml	＜0.2 ng/ml	≥3	＜0.05 ng/ml	＜10 mg/l	＜10 mg/l	-4.03124	No	internal validation set
807	＜65	＜25 kg/m2	≥3	＜30 g/l	≥3	＜360 U/L	Yes	No	No	No	No	No	No	No	No	≥8	No	Tip or bottom	＜60mm2	T1~T2	N0	No	No	Laparoscopic surgery	≥270 min	＜270 min	No	＜20 ng/ml	＜0.2 ng/ml	＜3	＜0.05 ng/ml	＜10 mg/l	＜10 mg/l	-3.62349	No	internal validation set
808	＜65	＜25 kg/m2	≥3	＜30 g/l	≥3	＜360 U/L	Yes	No	Yes	No	Yes	Yes	No	Yes	No	＜8	No	Non-tip or bottom	＜60mm2	T1~T2	N1	No	No	Laparoscopic surgery	＜270 min	≥270 min	Yes	＜20 ng/ml	＜0.2 ng/ml	≥3	＜0.05 ng/ml	＜10 mg/l	＜10 mg/l	-5.54336	No	internal validation set
809	＜65	≥25 kg/m2	＜3	＜30 g/l	≥3	＜360 U/L	No	No	No	Yes	Yes	No	No	No	No	＜8	Yes	Non-tip or bottom	≥60mm2	T1~T2	N0	No	No	Robotic surgery	≥270 min	≥270 min	No	＜20 ng/ml	≥0.2 ng/ml	＜3	＜0.05 ng/ml	＜10 mg/l	＜10 mg/l	-5.39361	No	internal validation set
810	＜65	＜25 kg/m2	＜3	＜30 g/l	≥3	＜360 U/L	Yes	No	Yes	No	Yes	No	No	Yes	No	≥8	Yes	Non-tip or bottom	＜60mm2	T1~T2	N0	No	No	Robotic surgery	＜270 min	＜270 min	Yes	＜20 ng/ml	≥0.2 ng/ml	＜3	＜0.05 ng/ml	＜10 mg/l	＜10 mg/l	-3.47519	No	internal validation set
811	＜65	＜25 kg/m2	≥3	＜30 g/l	≥3	＜360 U/L	No	No	Yes	No	No	No	No	Yes	No	＜8	No	Non-tip or bottom	＜60mm2	T1~T2	N0	No	Yes	Laparoscopic surgery	＜270 min	＜270 min	No	＜20 ng/ml	＜0.2 ng/ml	＜3	＜0.05 ng/ml	＜10 mg/l	＜10 mg/l	-5.00872	No	internal validation set
812	≥65	＜25 kg/m2	≥3	＜30 g/l	＜3	＜360 U/L	No	No	No	No	No	No	Yes	No	No	＜8	No	Non-tip or bottom	≥60mm2	T1~T2	N0	No	Yes	Laparoscopic surgery	＜270 min	＜270 min	No	＜20 ng/ml	＜0.2 ng/ml	＜3	≥0.05 ng/ml	＜10 mg/l	＜10 mg/l	-5.45848	No	internal validation set
813	≥65	＜25 kg/m2	≥3	≥30 g/l	＜3	＜360 U/L	No	No	No	No	No	No	No	No	No	＜8	No	Non-tip or bottom	＜60mm2	T1~T2	N0	No	No	Laparoscopic surgery	＜270 min	≥270 min	No	＜20 ng/ml	＜0.2 ng/ml	＜3	≥0.05 ng/ml	＜10 mg/l	＜10 mg/l	-6.3883	No	internal validation set
814	＜65	≥25 kg/m2	＜3	＜30 g/l	＜3	＜360 U/L	No	No	No	Yes	Yes	No	No	No	No	＜8	No	Non-tip or bottom	＜60mm2	T1~T2	N0	No	No	Robotic surgery	＜270 min	≥270 min	Yes	＜20 ng/ml	＜0.2 ng/ml	＜3	＜0.05 ng/ml	＜10 mg/l	＜10 mg/l	-4.62911	No	internal validation set
815	≥65	＜25 kg/m2	≥3	≥30 g/l	＜3	＜360 U/L	No	Yes	No	No	No	No	Yes	No	No	＜8	No	Non-tip or bottom	≥60mm2	T1~T2	N0	No	No	Robotic surgery	＜270 min	≥270 min	Yes	＜20 ng/ml	＜0.2 ng/ml	＜3	＜0.05 ng/ml	＜10 mg/l	≥10 mg/l	-4.05707	No	internal validation set
816	≥65	＜25 kg/m2	＜3	＜30 g/l	≥3	≥360 U/L	No	No	No	No	No	No	No	No	No	＜8	No	Non-tip or bottom	≥60mm2	T1~T2	N0	No	Yes	Laparoscopic surgery	≥270 min	≥270 min	Yes	＜20 ng/ml	＜0.2 ng/ml	＜3	＜0.05 ng/ml	＜10 mg/l	＜10 mg/l	-3.8541	No	internal validation set
817	＜65	＜25 kg/m2	＜3	≥30 g/l	＜3	＜360 U/L	No	Yes	Yes	No	No	No	No	No	No	＜8	No	Non-tip or bottom	≥60mm2	T1~T2	N0	No	Yes	Laparoscopic surgery	＜270 min	≥270 min	Yes	≥20 ng/ml	＜0.2 ng/ml	＜3	＜0.05 ng/ml	＜10 mg/l	＜10 mg/l	-5.557	No	internal validation set
818	＜65	＜25 kg/m2	≥3	≥30 g/l	≥3	≥360 U/L	No	No	No	No	No	No	No	No	No	＜8	No	Non-tip or bottom	＜60mm2	T1~T2	N0	No	No	Laparoscopic surgery	＜270 min	≥270 min	No	＜20 ng/ml	＜0.2 ng/ml	＜3	＜0.05 ng/ml	＜10 mg/l	≥10 mg/l	-4.57078	No	internal validation set
819	＜65	＜25 kg/m2	≥3	＜30 g/l	＜3	＜360 U/L	No	No	No	No	No	No	Yes	No	No	＜8	No	Non-tip or bottom	≥60mm2	T1~T2	N0	No	No	Robotic surgery	≥270 min	＜270 min	No	＜20 ng/ml	＜0.2 ng/ml	＜3	＜0.05 ng/ml	＜10 mg/l	＜10 mg/l	-6.13704	No	internal validation set
820	≥65	＜25 kg/m2	≥3	＜30 g/l	≥3	＜360 U/L	Yes	No	No	Yes	No	Yes	No	No	Yes	＜8	No	Non-tip or bottom	≥60mm2	T3~T4	N0	Yes	No	Laparoscopic surgery	＜270 min	＜270 min	Yes	＜20 ng/ml	≥0.2 ng/ml	＜3	＜0.05 ng/ml	＜10 mg/l	≥10 mg/l	-3.95425	No	internal validation set
821	＜65	＜25 kg/m2	≥3	＜30 g/l	≥3	＜360 U/L	No	No	No	No	Yes	Yes	No	No	No	＜8	No	Non-tip or bottom	≥60mm2	T1~T2	N0	No	Yes	Robotic surgery	＜270 min	＜270 min	Yes	＜20 ng/ml	＜0.2 ng/ml	＜3	＜0.05 ng/ml	＜10 mg/l	≥10 mg/l	-5.01562	No	internal validation set
822	＜65	＜25 kg/m2	＜3	＜30 g/l	≥3	＜360 U/L	No	Yes	No	No	No	No	No	Yes	No	＜8	No	Tip or bottom	≥60mm2	T1~T2	N1	No	Yes	Robotic surgery	≥270 min	≥270 min	No	≥20 ng/ml	＜0.2 ng/ml	＜3	＜0.05 ng/ml	≥10 mg/l	＜10 mg/l	-5.44598	No	internal validation set
823	≥65	＜25 kg/m2	＜3	＜30 g/l	≥3	≥360 U/L	No	Yes	Yes	Yes	No	Yes	No	No	Yes	＜8	No	Non-tip or bottom	＜60mm2	T3~T4	N0	Yes	No	Laparoscopic surgery	＜270 min	≥270 min	No	＜20 ng/ml	＜0.2 ng/ml	＜3	≥0.05 ng/ml	＜10 mg/l	＜10 mg/l	-5.78648	No	internal validation set
824	＜65	≥25 kg/m2	＜3	＜30 g/l	≥3	≥360 U/L	No	No	Yes	Yes	Yes	Yes	No	Yes	Yes	＜8	Yes	Tip or bottom	≥60mm2	T3~T4	N0	Yes	Yes	Robotic surgery	＜270 min	≥270 min	No	≥20 ng/ml	≥0.2 ng/ml	≥3	＜0.05 ng/ml	＜10 mg/l	＜10 mg/l	3.35017	Yes	External Validation Set
825	≥65	＜25 kg/m2	＜3	≥30 g/l	≥3	≥360 U/L	Yes	No	Yes	No	No	No	Yes	No	No	≥8	No	Tip or bottom	＜60mm2	T3~T4	N0	No	No	Laparoscopic surgery	≥270 min	≥270 min	No	≥20 ng/ml	≥0.2 ng/ml	＜3	＜0.05 ng/ml	＜10 mg/l	＜10 mg/l	0.164926	Yes	External Validation Set
826	≥65	＜25 kg/m2	≥3	≥30 g/l	≥3	＜360 U/L	No	No	No	No	Yes	No	No	No	Yes	＜8	Yes	Non-tip or bottom	＜60mm2	T3~T4	N1	No	No	Robotic surgery	＜270 min	≥270 min	No	＜20 ng/ml	＜0.2 ng/ml	≥3	≥0.05 ng/ml	＜10 mg/l	≥10 mg/l	-0.903728	Yes	External Validation Set
827	≥65	＜25 kg/m2	＜3	≥30 g/l	＜3	≥360 U/L	No	Yes	No	No	No	No	Yes	No	No	＜8	No	Tip or bottom	≥60mm2	T1~T2	N0	No	No	Robotic surgery	＜270 min	＜270 min	Yes	＜20 ng/ml	＜0.2 ng/ml	＜3	≥0.05 ng/ml	＜10 mg/l	＜10 mg/l	-2.23095	Yes	External Validation Set
828	＜65	＜25 kg/m2	＜3	≥30 g/l	≥3	＜360 U/L	No	No	No	No	Yes	No	Yes	No	No	≥8	Yes	Tip or bottom	＜60mm2	T1~T2	N0	No	No	Robotic surgery	≥270 min	＜270 min	Yes	≥20 ng/ml	≥0.2 ng/ml	≥3	＜0.05 ng/ml	＜10 mg/l	＜10 mg/l	1.87724	Yes	External Validation Set
829	≥65	≥25 kg/m2	＜3	＜30 g/l	＜3	＜360 U/L	No	No	No	Yes	No	Yes	No	No	No	＜8	Yes	Non-tip or bottom	＜60mm2	T1~T2	N1	No	Yes	Robotic surgery	≥270 min	＜270 min	Yes	＜20 ng/ml	≥0.2 ng/ml	≥3	＜0.05 ng/ml	＜10 mg/l	＜10 mg/l	-2.47297	Yes	External Validation Set
830	＜65	＜25 kg/m2	≥3	＜30 g/l	＜3	＜360 U/L	Yes	Yes	No	No	No	No	No	No	No	≥8	No	Tip or bottom	≥60mm2	T3~T4	N0	No	Yes	Robotic surgery	＜270 min	≥270 min	No	＜20 ng/ml	＜0.2 ng/ml	≥3	＜0.05 ng/ml	≥10 mg/l	＜10 mg/l	-4.6913	Yes	External Validation Set
831	≥65	≥25 kg/m2	≥3	≥30 g/l	≥3	＜360 U/L	No	No	No	Yes	Yes	No	No	No	No	＜8	Yes	Tip or bottom	＜60mm2	T3~T4	N0	No	No	Robotic surgery	≥270 min	＜270 min	Yes	≥20 ng/ml	≥0.2 ng/ml	＜3	＜0.05 ng/ml	＜10 mg/l	＜10 mg/l	2.41721	Yes	External Validation Set
832	≥65	＜25 kg/m2	＜3	＜30 g/l	＜3	＜360 U/L	No	Yes	No	Yes	Yes	No	No	No	No	≥8	No	Non-tip or bottom	＜60mm2	T3~T4	N1	No	No	Robotic surgery	＜270 min	＜270 min	Yes	＜20 ng/ml	≥0.2 ng/ml	≥3	＜0.05 ng/ml	≥10 mg/l	≥10 mg/l	-5.0343	Yes	External Validation Set
833	＜65	＜25 kg/m2	≥3	≥30 g/l	≥3	＜360 U/L	Yes	No	No	No	Yes	No	Yes	No	No	＜8	No	Non-tip or bottom	＜60mm2	T3~T4	N0	No	No	Robotic surgery	＜270 min	＜270 min	No	≥20 ng/ml	≥0.2 ng/ml	≥3	≥0.05 ng/ml	≥10 mg/l	＜10 mg/l	1.91742	Yes	External Validation Set
834	≥65	＜25 kg/m2	＜3	≥30 g/l	＜3	＜360 U/L	No	No	Yes	No	Yes	No	No	Yes	No	≥8	Yes	Tip or bottom	≥60mm2	T1~T2	N1	No	No	Laparoscopic surgery	＜270 min	＜270 min	Yes	≥20 ng/ml	≥0.2 ng/ml	≥3	＜0.05 ng/ml	＜10 mg/l	≥10 mg/l	-3.06044	Yes	External Validation Set
835	＜65	＜25 kg/m2	≥3	≥30 g/l	≥3	＜360 U/L	Yes	No	Yes	No	Yes	No	No	No	No	＜8	No	Non-tip or bottom	≥60mm2	T1~T2	N1	No	Yes	Robotic surgery	＜270 min	≥270 min	No	＜20 ng/ml	≥0.2 ng/ml	＜3	≥0.05 ng/ml	＜10 mg/l	＜10 mg/l	-3.17423	Yes	External Validation Set
836	＜65	＜25 kg/m2	＜3	＜30 g/l	＜3	＜360 U/L	Yes	No	No	No	No	No	No	No	No	＜8	Yes	Non-tip or bottom	≥60mm2	T1~T2	N0	No	No	Laparoscopic surgery	＜270 min	＜270 min	No	≥20 ng/ml	≥0.2 ng/ml	＜3	＜0.05 ng/ml	＜10 mg/l	＜10 mg/l	-6.57813	Yes	External Validation Set
837	＜65	≥25 kg/m2	≥3	＜30 g/l	＜3	＜360 U/L	No	No	No	No	No	Yes	No	Yes	No	≥8	No	Tip or bottom	≥60mm2	T3~T4	N1	Yes	Yes	Laparoscopic surgery	≥270 min	≥270 min	Yes	≥20 ng/ml	≥0.2 ng/ml	＜3	≥0.05 ng/ml	＜10 mg/l	≥10 mg/l	-3.41711	Yes	External Validation Set
838	＜65	＜25 kg/m2	＜3	＜30 g/l	≥3	＜360 U/L	No	No	No	Yes	Yes	Yes	Yes	No	No	＜8	Yes	Non-tip or bottom	≥60mm2	T3~T4	N1	Yes	No	Robotic surgery	＜270 min	≥270 min	Yes	＜20 ng/ml	＜0.2 ng/ml	≥3	≥0.05 ng/ml	＜10 mg/l	＜10 mg/l	-3.63297	Yes	External Validation Set
839	≥65	＜25 kg/m2	＜3	≥30 g/l	＜3	＜360 U/L	No	No	No	No	No	No	No	No	No	≥8	Yes	Non-tip or bottom	＜60mm2	T3~T4	N0	No	No	Laparoscopic surgery	＜270 min	≥270 min	No	＜20 ng/ml	≥0.2 ng/ml	＜3	＜0.05 ng/ml	＜10 mg/l	＜10 mg/l	-6.14413	Yes	External Validation Set
840	≥65	＜25 kg/m2	＜3	＜30 g/l	＜3	≥360 U/L	No	Yes	Yes	Yes	No	No	No	No	No	＜8	Yes	Non-tip or bottom	≥60mm2	T3~T4	N0	No	Yes	Robotic surgery	＜270 min	＜270 min	Yes	≥20 ng/ml	≥0.2 ng/ml	≥3	＜0.05 ng/ml	＜10 mg/l	＜10 mg/l	-3.39645	No	External Validation Set
841	≥65	＜25 kg/m2	＜3	≥30 g/l	＜3	＜360 U/L	No	Yes	Yes	No	Yes	No	No	No	No	＜8	No	Non-tip or bottom	＜60mm2	T3~T4	N1	No	No	Laparoscopic surgery	≥270 min	≥270 min	No	＜20 ng/ml	≥0.2 ng/ml	＜3	＜0.05 ng/ml	＜10 mg/l	＜10 mg/l	-5.13405	No	External Validation Set
842	≥65	＜25 kg/m2	＜3	＜30 g/l	≥3	≥360 U/L	No	No	Yes	Yes	No	No	No	No	No	≥8	No	Tip or bottom	≥60mm2	T1~T2	N0	No	No	Robotic surgery	＜270 min	＜270 min	Yes	＜20 ng/ml	≥0.2 ng/ml	＜3	＜0.05 ng/ml	≥10 mg/l	＜10 mg/l	-3.69554	No	External Validation Set
843	≥65	≥25 kg/m2	＜3	＜30 g/l	＜3	≥360 U/L	No	No	Yes	Yes	Yes	No	No	No	No	≥8	Yes	Non-tip or bottom	≥60mm2	T3~T4	N1	No	No	Robotic surgery	＜270 min	＜270 min	Yes	≥20 ng/ml	＜0.2 ng/ml	＜3	＜0.05 ng/ml	＜10 mg/l	≥10 mg/l	-6.16685	No	External Validation Set
844	≥65	≥25 kg/m2	＜3	≥30 g/l	＜3	＜360 U/L	No	Yes	Yes	No	No	Yes	No	No	Yes	＜8	Yes	Non-tip or bottom	＜60mm2	T1~T2	N0	No	No	Laparoscopic surgery	≥270 min	＜270 min	Yes	＜20 ng/ml	＜0.2 ng/ml	＜3	＜0.05 ng/ml	＜10 mg/l	＜10 mg/l	-4.64797	No	External Validation Set
845	≥65	＜25 kg/m2	＜3	＜30 g/l	≥3	≥360 U/L	No	No	Yes	No	No	Yes	No	No	Yes	＜8	No	Non-tip or bottom	≥60mm2	T1~T2	N0	No	No	Robotic surgery	≥270 min	＜270 min	Yes	＜20 ng/ml	≥0.2 ng/ml	＜3	＜0.05 ng/ml	＜10 mg/l	≥10 mg/l	-5.24338	No	External Validation Set
846	＜65	＜25 kg/m2	＜3	＜30 g/l	＜3	≥360 U/L	No	No	No	No	No	Yes	No	No	No	＜8	Yes	Non-tip or bottom	≥60mm2	T3~T4	N1	No	No	Robotic surgery	≥270 min	＜270 min	No	≥20 ng/ml	≥0.2 ng/ml	＜3	＜0.05 ng/ml	＜10 mg/l	＜10 mg/l	-7.13966	No	External Validation Set
847	＜65	＜25 kg/m2	≥3	≥30 g/l	≥3	＜360 U/L	No	No	No	No	No	Yes	Yes	No	No	＜8	No	Non-tip or bottom	＜60mm2	T3~T4	N1	No	No	Laparoscopic surgery	＜270 min	＜270 min	Yes	＜20 ng/ml	＜0.2 ng/ml	＜3	＜0.05 ng/ml	≥10 mg/l	＜10 mg/l	-4.37264	No	External Validation Set
848	＜65	＜25 kg/m2	＜3	≥30 g/l	＜3	＜360 U/L	No	No	No	No	No	No	No	Yes	Yes	＜8	No	Tip or bottom	≥60mm2	T1~T2	N1	No	No	Laparoscopic surgery	＜270 min	＜270 min	No	＜20 ng/ml	≥0.2 ng/ml	＜3	≥0.05 ng/ml	＜10 mg/l	＜10 mg/l	-2.6234	No	External Validation Set
849	＜65	＜25 kg/m2	≥3	≥30 g/l	＜3	＜360 U/L	No	Yes	Yes	No	Yes	No	No	Yes	No	＜8	No	Non-tip or bottom	＜60mm2	T1~T2	N0	No	No	Laparoscopic surgery	＜270 min	＜270 min	Yes	＜20 ng/ml	＜0.2 ng/ml	≥3	≥0.05 ng/ml	＜10 mg/l	＜10 mg/l	-4.94178	No	External Validation Set
850	＜65	＜25 kg/m2	≥3	≥30 g/l	＜3	＜360 U/L	Yes	No	No	No	No	No	No	No	No	＜8	No	Tip or bottom	＜60mm2	T3~T4	N0	No	No	Robotic surgery	≥270 min	＜270 min	Yes	＜20 ng/ml	≥0.2 ng/ml	＜3	＜0.05 ng/ml	＜10 mg/l	≥10 mg/l	-4.69204	No	External Validation Set
851	＜65	＜25 kg/m2	≥3	＜30 g/l	≥3	＜360 U/L	No	Yes	Yes	No	Yes	No	No	No	No	＜8	No	Tip or bottom	＜60mm2	T3~T4	N1	No	No	Laparoscopic surgery	＜270 min	＜270 min	Yes	＜20 ng/ml	≥0.2 ng/ml	≥3	＜0.05 ng/ml	＜10 mg/l	＜10 mg/l	-4.48592	No	External Validation Set
852	≥65	＜25 kg/m2	＜3	≥30 g/l	＜3	＜360 U/L	No	No	No	No	Yes	No	No	Yes	No	＜8	No	Non-tip or bottom	＜60mm2	T3~T4	N1	No	Yes	Robotic surgery	＜270 min	≥270 min	Yes	＜20 ng/ml	≥0.2 ng/ml	≥3	＜0.05 ng/ml	＜10 mg/l	＜10 mg/l	-5.70945	No	External Validation Set
853	＜65	＜25 kg/m2	≥3	≥30 g/l	＜3	＜360 U/L	No	No	Yes	Yes	No	No	No	No	No	＜8	No	Non-tip or bottom	＜60mm2	T3~T4	N1	Yes	No	Laparoscopic surgery	＜270 min	＜270 min	No	＜20 ng/ml	＜0.2 ng/ml	＜3	＜0.05 ng/ml	≥10 mg/l	≥10 mg/l	-5.44221	No	External Validation Set
854	≥65	≥25 kg/m2	＜3	≥30 g/l	＜3	＜360 U/L	No	No	No	Yes	No	No	No	No	No	＜8	No	Non-tip or bottom	＜60mm2	T1~T2	N1	No	No	Laparoscopic surgery	≥270 min	≥270 min	No	＜20 ng/ml	＜0.2 ng/ml	＜3	＜0.05 ng/ml	＜10 mg/l	＜10 mg/l	-6.15025	No	External Validation Set
855	＜65	≥25 kg/m2	≥3	＜30 g/l	＜3	＜360 U/L	No	No	No	No	No	No	No	No	No	≥8	No	Non-tip or bottom	＜60mm2	T1~T2	N0	No	No	Robotic surgery	≥270 min	≥270 min	Yes	＜20 ng/ml	≥0.2 ng/ml	＜3	＜0.05 ng/ml	＜10 mg/l	＜10 mg/l	-4.29834	No	External Validation Set
856	≥65	＜25 kg/m2	＜3	＜30 g/l	＜3	＜360 U/L	No	No	Yes	No	No	No	No	No	No	＜8	No	Non-tip or bottom	＜60mm2	T1~T2	N1	No	No	Laparoscopic surgery	＜270 min	＜270 min	Yes	＜20 ng/ml	≥0.2 ng/ml	＜3	≥0.05 ng/ml	＜10 mg/l	＜10 mg/l	-3.18311	No	External Validation Set
857	≥65	＜25 kg/m2	＜3	≥30 g/l	＜3	＜360 U/L	No	No	Yes	No	Yes	No	No	No	No	＜8	No	Non-tip or bottom	＜60mm2	T1~T2	N0	No	No	Robotic surgery	＜270 min	＜270 min	Yes	＜20 ng/ml	＜0.2 ng/ml	＜3	≥0.05 ng/ml	＜10 mg/l	＜10 mg/l	-5.37994	No	External Validation Set
858	≥65	≥25 kg/m2	＜3	≥30 g/l	≥3	＜360 U/L	No	No	Yes	No	No	Yes	No	No	No	＜8	No	Non-tip or bottom	＜60mm2	T1~T2	N0	No	No	Robotic surgery	＜270 min	≥270 min	Yes	＜20 ng/ml	＜0.2 ng/ml	＜3	＜0.05 ng/ml	＜10 mg/l	＜10 mg/l	-5.02741	No	External Validation Set
859	≥65	≥25 kg/m2	＜3	≥30 g/l	≥3	≥360 U/L	No	No	No	No	No	No	No	No	No	＜8	No	Non-tip or bottom	＜60mm2	T1~T2	N1	No	No	Robotic surgery	＜270 min	＜270 min	Yes	＜20 ng/ml	＜0.2 ng/ml	＜3	＜0.05 ng/ml	＜10 mg/l	＜10 mg/l	-6.85385	No	External Validation Set
860	≥65	≥25 kg/m2	＜3	≥30 g/l	＜3	＜360 U/L	No	No	No	No	Yes	No	No	No	Yes	≥8	No	Non-tip or bottom	＜60mm2	T1~T2	N1	No	No	Laparoscopic surgery	＜270 min	≥270 min	Yes	≥20 ng/ml	＜0.2 ng/ml	＜3	＜0.05 ng/ml	＜10 mg/l	＜10 mg/l	-6.60538	No	External Validation Set
861	≥65	＜25 kg/m2	＜3	≥30 g/l	＜3	＜360 U/L	No	Yes	Yes	Yes	No	No	Yes	Yes	No	≥8	Yes	Non-tip or bottom	≥60mm2	T1~T2	N0	No	No	Robotic surgery	＜270 min	＜270 min	Yes	＜20 ng/ml	＜0.2 ng/ml	≥3	＜0.05 ng/ml	＜10 mg/l	＜10 mg/l	-4.90288	No	External Validation Set
862	＜65	≥25 kg/m2	≥3	＜30 g/l	≥3	≥360 U/L	No	Yes	No	No	Yes	Yes	No	Yes	No	＜8	No	Non-tip or bottom	＜60mm2	T1~T2	N0	No	Yes	Robotic surgery	＜270 min	≥270 min	Yes	≥20 ng/ml	＜0.2 ng/ml	＜3	＜0.05 ng/ml	≥10 mg/l	＜10 mg/l	-3.22675	No	External Validation Set
863	≥65	＜25 kg/m2	≥3	＜30 g/l	＜3	≥360 U/L	No	No	No	No	Yes	Yes	No	No	No	＜8	Yes	Tip or bottom	≥60mm2	T1~T2	N0	No	Yes	Laparoscopic surgery	＜270 min	≥270 min	No	≥20 ng/ml	＜0.2 ng/ml	≥3	≥0.05 ng/ml	＜10 mg/l	＜10 mg/l	-5.41446	No	External Validation Set
864	≥65	≥25 kg/m2	≥3	≥30 g/l	＜3	＜360 U/L	No	No	No	No	No	Yes	No	No	No	＜8	No	Non-tip or bottom	≥60mm2	T1~T2	N0	No	No	Robotic surgery	≥270 min	＜270 min	Yes	＜20 ng/ml	＜0.2 ng/ml	＜3	＜0.05 ng/ml	≥10 mg/l	≥10 mg/l	-4.63817	No	External Validation Set
865	≥65	＜25 kg/m2	≥3	≥30 g/l	＜3	＜360 U/L	No	No	Yes	No	No	No	No	Yes	No	≥8	No	Non-tip or bottom	＜60mm2	T1~T2	N0	No	No	Robotic surgery	＜270 min	＜270 min	Yes	＜20 ng/ml	≥0.2 ng/ml	＜3	≥0.05 ng/ml	＜10 mg/l	≥10 mg/l	-5.39948	No	External Validation Set
866	≥65	＜25 kg/m2	＜3	≥30 g/l	＜3	＜360 U/L	No	No	Yes	Yes	No	Yes	No	No	Yes	≥8	No	Tip or bottom	＜60mm2	T3~T4	N0	No	No	Robotic surgery	≥270 min	＜270 min	Yes	＜20 ng/ml	＜0.2 ng/ml	＜3	＜0.05 ng/ml	＜10 mg/l	≥10 mg/l	-6.25953	No	External Validation Set
867	≥65	＜25 kg/m2	≥3	≥30 g/l	＜3	＜360 U/L	No	Yes	Yes	No	No	No	No	Yes	No	＜8	No	Tip or bottom	＜60mm2	T3~T4	N0	No	No	Laparoscopic surgery	≥270 min	＜270 min	No	＜20 ng/ml	＜0.2 ng/ml	＜3	＜0.05 ng/ml	＜10 mg/l	＜10 mg/l	-6.94333	No	External Validation Set
868	≥65	＜25 kg/m2	＜3	＜30 g/l	≥3	＜360 U/L	No	No	No	No	No	No	No	No	Yes	≥8	No	Tip or bottom	＜60mm2	T1~T2	N0	Yes	No	Robotic surgery	≥270 min	＜270 min	No	≥20 ng/ml	＜0.2 ng/ml	＜3	＜0.05 ng/ml	＜10 mg/l	＜10 mg/l	-3.39284	No	External Validation Set
869	＜65	＜25 kg/m2	≥3	≥30 g/l	＜3	＜360 U/L	No	No	Yes	Yes	No	No	No	No	No	＜8	No	Tip or bottom	＜60mm2	T1~T2	N0	Yes	No	Robotic surgery	≥270 min	＜270 min	No	＜20 ng/ml	＜0.2 ng/ml	＜3	＜0.05 ng/ml	＜10 mg/l	＜10 mg/l	-4.33143	No	External Validation Set
870	＜65	＜25 kg/m2	＜3	＜30 g/l	＜3	＜360 U/L	No	No	Yes	Yes	Yes	No	No	Yes	No	≥8	No	Non-tip or bottom	＜60mm2	T1~T2	N0	No	No	Robotic surgery	＜270 min	≥270 min	Yes	＜20 ng/ml	＜0.2 ng/ml	＜3	＜0.05 ng/ml	＜10 mg/l	＜10 mg/l	-3.46892	No	External Validation Set
871	＜65	＜25 kg/m2	≥3	＜30 g/l	＜3	＜360 U/L	No	No	No	No	Yes	No	Yes	No	No	≥8	No	Non-tip or bottom	＜60mm2	T1~T2	N0	No	No	Robotic surgery	＜270 min	≥270 min	Yes	＜20 ng/ml	＜0.2 ng/ml	＜3	＜0.05 ng/ml	＜10 mg/l	＜10 mg/l	-6.11215	No	External Validation Set
872	≥65	≥25 kg/m2	＜3	＜30 g/l	≥3	＜360 U/L	No	No	No	Yes	No	No	Yes	No	No	＜8	No	Non-tip or bottom	＜60mm2	T1~T2	N1	No	No	Robotic surgery	＜270 min	＜270 min	No	＜20 ng/ml	＜0.2 ng/ml	＜3	≥0.05 ng/ml	＜10 mg/l	＜10 mg/l	-4.38698	No	External Validation Set
873	≥65	≥25 kg/m2	≥3	≥30 g/l	＜3	＜360 U/L	No	No	No	Yes	Yes	No	No	No	No	＜8	No	Non-tip or bottom	＜60mm2	T3~T4	N1	No	No	Robotic surgery	＜270 min	≥270 min	Yes	＜20 ng/ml	＜0.2 ng/ml	＜3	＜0.05 ng/ml	＜10 mg/l	＜10 mg/l	-4.91591	No	External Validation Set
874	＜65	≥25 kg/m2	＜3	＜30 g/l	＜3	＜360 U/L	No	No	No	No	No	No	No	Yes	No	＜8	Yes	Non-tip or bottom	≥60mm2	T1~T2	N0	No	No	Robotic surgery	＜270 min	＜270 min	Yes	≥20 ng/ml	＜0.2 ng/ml	＜3	≥0.05 ng/ml	＜10 mg/l	≥10 mg/l	-5.12913	No	External Validation Set
875	≥65	＜25 kg/m2	＜3	＜30 g/l	＜3	≥360 U/L	No	No	No	No	No	No	Yes	No	No	＜8	No	Non-tip or bottom	≥60mm2	T3~T4	N0	No	No	Robotic surgery	＜270 min	≥270 min	Yes	≥20 ng/ml	＜0.2 ng/ml	≥3	≥0.05 ng/ml	≥10 mg/l	＜10 mg/l	-4.14058	No	External Validation Set
876	≥65	≥25 kg/m2	＜3	≥30 g/l	≥3	≥360 U/L	Yes	No	No	No	No	Yes	No	No	No	＜8	No	Non-tip or bottom	＜60mm2	T1~T2	N1	No	No	Laparoscopic surgery	＜270 min	＜270 min	Yes	＜20 ng/ml	＜0.2 ng/ml	≥3	＜0.05 ng/ml	＜10 mg/l	＜10 mg/l	-5.35724	No	External Validation Set
877	＜65	＜25 kg/m2	＜3	≥30 g/l	＜3	＜360 U/L	No	No	No	No	No	No	No	No	No	＜8	Yes	Non-tip or bottom	＜60mm2	T1~T2	N0	No	Yes	Robotic surgery	＜270 min	≥270 min	Yes	≥20 ng/ml	≥0.2 ng/ml	＜3	＜0.05 ng/ml	＜10 mg/l	≥10 mg/l	-5.72327	No	External Validation Set
878	≥65	≥25 kg/m2	≥3	≥30 g/l	≥3	≥360 U/L	No	No	No	No	No	No	No	No	No	＜8	No	Non-tip or bottom	＜60mm2	T1~T2	N0	No	No	Robotic surgery	＜270 min	＜270 min	No	＜20 ng/ml	≥0.2 ng/ml	＜3	≥0.05 ng/ml	＜10 mg/l	＜10 mg/l	-5.65555	No	External Validation Set
879	＜65	≥25 kg/m2	＜3	≥30 g/l	＜3	＜360 U/L	Yes	No	No	No	No	Yes	No	No	No	＜8	Yes	Non-tip or bottom	≥60mm2	T1~T2	N0	Yes	Yes	Robotic surgery	＜270 min	≥270 min	No	≥20 ng/ml	＜0.2 ng/ml	＜3	＜0.05 ng/ml	≥10 mg/l	＜10 mg/l	-3.61902	No	External Validation Set
880	＜65	＜25 kg/m2	＜3	＜30 g/l	≥3	＜360 U/L	No	No	No	Yes	No	Yes	No	No	No	＜8	Yes	Tip or bottom	≥60mm2	T1~T2	N0	No	No	Laparoscopic surgery	≥270 min	≥270 min	No	≥20 ng/ml	＜0.2 ng/ml	＜3	＜0.05 ng/ml	≥10 mg/l	＜10 mg/l	-5.55485	No	External Validation Set
881	≥65	≥25 kg/m2	＜3	≥30 g/l	＜3	＜360 U/L	Yes	Yes	No	No	No	No	No	No	No	＜8	No	Non-tip or bottom	＜60mm2	T1~T2	N0	No	Yes	Laparoscopic surgery	＜270 min	＜270 min	Yes	＜20 ng/ml	＜0.2 ng/ml	＜3	＜0.05 ng/ml	＜10 mg/l	＜10 mg/l	-5.19664	No	External Validation Set
882	≥65	＜25 kg/m2	＜3	＜30 g/l	＜3	＜360 U/L	No	No	No	Yes	No	Yes	No	No	No	＜8	Yes	Non-tip or bottom	＜60mm2	T1~T2	N1	No	No	Robotic surgery	＜270 min	＜270 min	Yes	＜20 ng/ml	≥0.2 ng/ml	＜3	＜0.05 ng/ml	＜10 mg/l	＜10 mg/l	-5.85608	No	External Validation Set
883	≥65	≥25 kg/m2	＜3	＜30 g/l	＜3	＜360 U/L	No	No	Yes	Yes	Yes	No	No	No	No	≥8	No	Non-tip or bottom	＜60mm2	T1~T2	N0	No	No	Laparoscopic surgery	＜270 min	＜270 min	Yes	＜20 ng/ml	≥0.2 ng/ml	＜3	＜0.05 ng/ml	＜10 mg/l	≥10 mg/l	-4.71082	No	External Validation Set
884	≥65	＜25 kg/m2	＜3	≥30 g/l	＜3	＜360 U/L	No	No	No	No	Yes	No	No	No	No	＜8	No	Non-tip or bottom	＜60mm2	T1~T2	N1	No	No	Robotic surgery	＜270 min	＜270 min	Yes	＜20 ng/ml	＜0.2 ng/ml	＜3	＜0.05 ng/ml	＜10 mg/l	＜10 mg/l	-3.73921	No	External Validation Set
885	≥65	＜25 kg/m2	＜3	≥30 g/l	＜3	＜360 U/L	No	No	No	No	No	No	No	Yes	No	＜8	Yes	Non-tip or bottom	＜60mm2	T1~T2	N1	No	No	Robotic surgery	≥270 min	＜270 min	No	＜20 ng/ml	＜0.2 ng/ml	＜3	＜0.05 ng/ml	＜10 mg/l	＜10 mg/l	-2.26936	No	External Validation Set
886	＜65	＜25 kg/m2	＜3	≥30 g/l	≥3	＜360 U/L	No	Yes	No	No	Yes	No	Yes	No	No	≥8	No	Non-tip or bottom	＜60mm2	T3~T4	N0	No	No	Robotic surgery	＜270 min	＜270 min	No	≥20 ng/ml	＜0.2 ng/ml	＜3	＜0.05 ng/ml	＜10 mg/l	＜10 mg/l	-5.59498	No	External Validation Set
887	≥65	＜25 kg/m2	＜3	≥30 g/l	＜3	＜360 U/L	No	No	No	No	No	No	Yes	Yes	No	≥8	No	Non-tip or bottom	＜60mm2	T1~T2	N0	No	No	Robotic surgery	＜270 min	＜270 min	Yes	＜20 ng/ml	＜0.2 ng/ml	≥3	≥0.05 ng/ml	＜10 mg/l	＜10 mg/l	-3.7355	No	External Validation Set
888	≥65	＜25 kg/m2	＜3	≥30 g/l	＜3	＜360 U/L	No	No	No	No	No	No	Yes	No	No	＜8	No	Non-tip or bottom	＜60mm2	T3~T4	N1	No	No	Robotic surgery	＜270 min	＜270 min	Yes	≥20 ng/ml	＜0.2 ng/ml	＜3	＜0.05 ng/ml	＜10 mg/l	＜10 mg/l	-4.63962	No	External Validation Set
889	＜65	＜25 kg/m2	＜3	≥30 g/l	≥3	＜360 U/L	No	Yes	No	No	No	No	No	Yes	No	＜8	No	Non-tip or bottom	＜60mm2	T1~T2	N0	No	No	Robotic surgery	＜270 min	＜270 min	Yes	＜20 ng/ml	＜0.2 ng/ml	≥3	＜0.05 ng/ml	＜10 mg/l	＜10 mg/l	-5.78178	No	External Validation Set
890	≥65	＜25 kg/m2	＜3	≥30 g/l	≥3	＜360 U/L	No	No	No	No	No	Yes	No	Yes	No	＜8	No	Tip or bottom	＜60mm2	T1~T2	N0	No	No	Robotic surgery	＜270 min	≥270 min	Yes	＜20 ng/ml	＜0.2 ng/ml	＜3	≥0.05 ng/ml	≥10 mg/l	≥10 mg/l	-3.19654	No	External Validation Set
891	≥65	＜25 kg/m2	≥3	≥30 g/l	≥3	＜360 U/L	No	No	No	No	No	Yes	No	No	No	≥8	No	Tip or bottom	＜60mm2	T3~T4	N1	No	No	Robotic surgery	＜270 min	＜270 min	Yes	＜20 ng/ml	＜0.2 ng/ml	＜3	≥0.05 ng/ml	＜10 mg/l	＜10 mg/l	-3.50343	No	External Validation Set
892	＜65	≥25 kg/m2	≥3	≥30 g/l	＜3	≥360 U/L	No	No	No	No	No	No	No	No	No	≥8	No	Non-tip or bottom	＜60mm2	T1~T2	N0	No	Yes	Laparoscopic surgery	＜270 min	＜270 min	Yes	＜20 ng/ml	＜0.2 ng/ml	＜3	＜0.05 ng/ml	≥10 mg/l	＜10 mg/l	-6.43925	No	External Validation Set
893	＜65	≥25 kg/m2	≥3	＜30 g/l	＜3	＜360 U/L	Yes	No	No	Yes	Yes	No	No	No	No	≥8	No	Non-tip or bottom	≥60mm2	T1~T2	N1	No	No	Robotic surgery	＜270 min	≥270 min	Yes	＜20 ng/ml	＜0.2 ng/ml	＜3	＜0.05 ng/ml	＜10 mg/l	＜10 mg/l	-6.02836	No	External Validation Set
894	≥65	＜25 kg/m2	＜3	＜30 g/l	＜3	＜360 U/L	No	No	No	No	No	No	No	No	No	＜8	Yes	Non-tip or bottom	＜60mm2	T1~T2	N1	No	Yes	Robotic surgery	＜270 min	＜270 min	No	＜20 ng/ml	＜0.2 ng/ml	＜3	＜0.05 ng/ml	≥10 mg/l	＜10 mg/l	-5.48736	No	External Validation Set
895	＜65	＜25 kg/m2	＜3	＜30 g/l	≥3	＜360 U/L	No	No	No	No	Yes	No	No	No	No	＜8	Yes	Non-tip or bottom	≥60mm2	T1~T2	N0	No	No	Robotic surgery	≥270 min	＜270 min	No	≥20 ng/ml	≥0.2 ng/ml	＜3	＜0.05 ng/ml	＜10 mg/l	＜10 mg/l	-4.02922	No	External Validation Set
896	≥65	≥25 kg/m2	＜3	≥30 g/l	＜3	＜360 U/L	No	Yes	No	Yes	No	No	No	No	No	≥8	No	Non-tip or bottom	＜60mm2	T1~T2	N0	Yes	No	Laparoscopic surgery	＜270 min	≥270 min	Yes	≥20 ng/ml	＜0.2 ng/ml	＜3	＜0.05 ng/ml	＜10 mg/l	≥10 mg/l	-3.88772	No	External Validation Set
897	≥65	＜25 kg/m2	≥3	≥30 g/l	＜3	＜360 U/L	No	No	No	No	No	Yes	No	No	No	≥8	No	Non-tip or bottom	≥60mm2	T1~T2	N0	No	Yes	Robotic surgery	≥270 min	≥270 min	Yes	＜20 ng/ml	＜0.2 ng/ml	＜3	＜0.05 ng/ml	＜10 mg/l	≥10 mg/l	-6.65781	No	External Validation Set
898	≥65	≥25 kg/m2	≥3	≥30 g/l	＜3	＜360 U/L	No	Yes	Yes	Yes	Yes	No	Yes	No	No	≥8	No	Non-tip or bottom	＜60mm2	T1~T2	N0	Yes	No	Laparoscopic surgery	＜270 min	≥270 min	Yes	＜20 ng/ml	＜0.2 ng/ml	＜3	＜0.05 ng/ml	＜10 mg/l	＜10 mg/l	-4.88141	No	External Validation Set
899	≥65	＜25 kg/m2	＜3	≥30 g/l	＜3	＜360 U/L	No	No	No	No	No	No	No	No	No	＜8	No	Non-tip or bottom	＜60mm2	T1~T2	N0	No	No	Laparoscopic surgery	≥270 min	＜270 min	No	≥20 ng/ml	≥0.2 ng/ml	≥3	＜0.05 ng/ml	＜10 mg/l	＜10 mg/l	-6.54463	No	External Validation Set
900	≥65	＜25 kg/m2	＜3	≥30 g/l	＜3	＜360 U/L	No	No	Yes	No	No	No	No	No	No	≥8	No	Non-tip or bottom	＜60mm2	T1~T2	N0	No	Yes	Robotic surgery	≥270 min	＜270 min	No	＜20 ng/ml	＜0.2 ng/ml	＜3	≥0.05 ng/ml	＜10 mg/l	≥10 mg/l	-6.42603	No	External Validation Set
901	＜65	＜25 kg/m2	≥3	≥30 g/l	＜3	＜360 U/L	No	No	Yes	No	No	No	Yes	No	No	＜8	Yes	Non-tip or bottom	＜60mm2	T1~T2	N0	No	Yes	Robotic surgery	＜270 min	≥270 min	Yes	＜20 ng/ml	≥0.2 ng/ml	＜3	≥0.05 ng/ml	＜10 mg/l	＜10 mg/l	-4.56895	No	External Validation Set
902	≥65	＜25 kg/m2	＜3	≥30 g/l	＜3	＜360 U/L	Yes	Yes	Yes	No	No	No	No	No	No	≥8	No	Tip or bottom	＜60mm2	T1~T2	N0	No	No	Robotic surgery	＜270 min	＜270 min	Yes	＜20 ng/ml	＜0.2 ng/ml	＜3	＜0.05 ng/ml	≥10 mg/l	＜10 mg/l	-3.67267	No	External Validation Set
903	≥65	＜25 kg/m2	≥3	＜30 g/l	＜3	＜360 U/L	No	No	No	No	No	No	No	No	No	＜8	Yes	Non-tip or bottom	＜60mm2	T1~T2	N0	No	No	Laparoscopic surgery	＜270 min	＜270 min	Yes	＜20 ng/ml	＜0.2 ng/ml	＜3	＜0.05 ng/ml	≥10 mg/l	＜10 mg/l	-4.35215	No	External Validation Set
904	≥65	＜25 kg/m2	≥3	≥30 g/l	＜3	＜360 U/L	Yes	No	No	No	Yes	No	Yes	No	No	＜8	No	Non-tip or bottom	＜60mm2	T1~T2	N0	No	No	Laparoscopic surgery	＜270 min	＜270 min	Yes	＜20 ng/ml	＜0.2 ng/ml	＜3	＜0.05 ng/ml	＜10 mg/l	＜10 mg/l	-6.27545	No	External Validation Set
905	≥65	＜25 kg/m2	＜3	＜30 g/l	＜3	≥360 U/L	Yes	No	No	No	No	No	Yes	No	No	＜8	Yes	Non-tip or bottom	＜60mm2	T3~T4	N0	No	No	Laparoscopic surgery	＜270 min	＜270 min	Yes	＜20 ng/ml	＜0.2 ng/ml	＜3	＜0.05 ng/ml	＜10 mg/l	＜10 mg/l	-5.86625	No	External Validation Set
906	≥65	＜25 kg/m2	＜3	≥30 g/l	≥3	≥360 U/L	No	No	No	Yes	Yes	No	No	Yes	No	＜8	No	Non-tip or bottom	＜60mm2	T1~T2	N0	No	No	Robotic surgery	＜270 min	＜270 min	Yes	＜20 ng/ml	＜0.2 ng/ml	＜3	＜0.05 ng/ml	＜10 mg/l	＜10 mg/l	-3.76096	No	External Validation Set
907	＜65	＜25 kg/m2	＜3	≥30 g/l	＜3	＜360 U/L	No	No	No	No	Yes	No	No	No	No	＜8	No	Tip or bottom	≥60mm2	T1~T2	N0	No	No	Laparoscopic surgery	＜270 min	＜270 min	Yes	＜20 ng/ml	≥0.2 ng/ml	＜3	≥0.05 ng/ml	≥10 mg/l	≥10 mg/l	-3.38243	No	External Validation Set
908	＜65	＜25 kg/m2	＜3	＜30 g/l	＜3	＜360 U/L	No	No	Yes	No	No	Yes	No	Yes	No	＜8	No	Tip or bottom	＜60mm2	T3~T4	N1	No	No	Robotic surgery	＜270 min	＜270 min	Yes	＜20 ng/ml	≥0.2 ng/ml	≥3	＜0.05 ng/ml	＜10 mg/l	＜10 mg/l	-4.94057	No	External Validation Set
909	≥65	≥25 kg/m2	＜3	≥30 g/l	＜3	＜360 U/L	No	No	Yes	No	Yes	Yes	No	No	No	≥8	No	Tip or bottom	＜60mm2	T3~T4	N1	No	No	Robotic surgery	≥270 min	＜270 min	Yes	＜20 ng/ml	＜0.2 ng/ml	＜3	≥0.05 ng/ml	≥10 mg/l	＜10 mg/l	-5.34074	No	External Validation Set
910	≥65	≥25 kg/m2	＜3	≥30 g/l	≥3	＜360 U/L	No	No	Yes	Yes	Yes	Yes	No	Yes	No	≥8	No	Tip or bottom	≥60mm2	T1~T2	N0	No	No	Robotic surgery	＜270 min	＜270 min	No	＜20 ng/ml	≥0.2 ng/ml	≥3	＜0.05 ng/ml	＜10 mg/l	＜10 mg/l	-4.879	No	External Validation Set
911	＜65	≥25 kg/m2	＜3	≥30 g/l	≥3	＜360 U/L	No	No	No	No	No	No	No	No	No	＜8	Yes	Non-tip or bottom	＜60mm2	T1~T2	N1	No	No	Robotic surgery	≥270 min	＜270 min	Yes	＜20 ng/ml	≥0.2 ng/ml	＜3	＜0.05 ng/ml	＜10 mg/l	≥10 mg/l	-3.33112	No	External Validation Set
912	≥65	≥25 kg/m2	＜3	≥30 g/l	＜3	＜360 U/L	No	No	Yes	No	No	Yes	No	No	No	＜8	Yes	Tip or bottom	≥60mm2	T1~T2	N0	No	No	Laparoscopic surgery	≥270 min	＜270 min	No	＜20 ng/ml	≥0.2 ng/ml	＜3	＜0.05 ng/ml	＜10 mg/l	＜10 mg/l	-4.61716	No	External Validation Set
913	＜65	＜25 kg/m2	＜3	≥30 g/l	＜3	＜360 U/L	No	No	No	No	No	No	Yes	No	No	＜8	Yes	Non-tip or bottom	≥60mm2	T1~T2	N0	No	No	Laparoscopic surgery	＜270 min	≥270 min	No	＜20 ng/ml	＜0.2 ng/ml	＜3	＜0.05 ng/ml	＜10 mg/l	＜10 mg/l	-3.52312	No	External Validation Set
914	＜65	≥25 kg/m2	＜3	≥30 g/l	＜3	＜360 U/L	No	No	No	No	No	No	No	No	No	≥8	No	Non-tip or bottom	＜60mm2	T1~T2	N0	No	No	Laparoscopic surgery	≥270 min	≥270 min	Yes	＜20 ng/ml	＜0.2 ng/ml	＜3	＜0.05 ng/ml	＜10 mg/l	＜10 mg/l	-6.89553	No	External Validation Set
915	＜65	＜25 kg/m2	＜3	≥30 g/l	＜3	＜360 U/L	No	Yes	No	No	No	No	Yes	No	No	≥8	No	Non-tip or bottom	＜60mm2	T1~T2	N0	No	Yes	Laparoscopic surgery	≥270 min	＜270 min	Yes	≥20 ng/ml	＜0.2 ng/ml	＜3	＜0.05 ng/ml	＜10 mg/l	＜10 mg/l	-4.30406	No	External Validation Set
916	≥65	＜25 kg/m2	≥3	≥30 g/l	≥3	＜360 U/L	No	Yes	No	No	No	No	No	No	No	≥8	Yes	Non-tip or bottom	＜60mm2	T1~T2	N0	No	Yes	Robotic surgery	≥270 min	≥270 min	Yes	≥20 ng/ml	＜0.2 ng/ml	＜3	＜0.05 ng/ml	＜10 mg/l	＜10 mg/l	-5.48122	No	External Validation Set
917	＜65	≥25 kg/m2	＜3	＜30 g/l	＜3	≥360 U/L	No	No	No	No	No	No	No	No	No	＜8	No	Non-tip or bottom	＜60mm2	T1~T2	N0	No	No	Robotic surgery	＜270 min	＜270 min	Yes	≥20 ng/ml	＜0.2 ng/ml	＜3	≥0.05 ng/ml	＜10 mg/l	＜10 mg/l	-4.40264	No	External Validation Set
918	＜65	＜25 kg/m2	＜3	＜30 g/l	＜3	≥360 U/L	No	No	No	No	No	No	No	No	No	＜8	Yes	Non-tip or bottom	＜60mm2	T1~T2	N0	No	No	Robotic surgery	＜270 min	≥270 min	No	≥20 ng/ml	＜0.2 ng/ml	＜3	＜0.05 ng/ml	＜10 mg/l	≥10 mg/l	-4.84659	No	External Validation Set
919	＜65	＜25 kg/m2	≥3	≥30 g/l	＜3	＜360 U/L	Yes	No	No	No	No	No	No	No	No	＜8	No	Non-tip or bottom	＜60mm2	T1~T2	N0	No	Yes	Robotic surgery	＜270 min	≥270 min	No	≥20 ng/ml	＜0.2 ng/ml	＜3	＜0.05 ng/ml	＜10 mg/l	≥10 mg/l	-5.27448	No	External Validation Set
920	＜65	＜25 kg/m2	≥3	＜30 g/l	＜3	≥360 U/L	Yes	No	No	Yes	Yes	No	No	No	No	≥8	No	Non-tip or bottom	＜60mm2	T3~T4	N0	No	No	Robotic surgery	＜270 min	≥270 min	Yes	≥20 ng/ml	＜0.2 ng/ml	＜3	＜0.05 ng/ml	≥10 mg/l	≥10 mg/l	-3.10803	No	External Validation Set
921	＜65	＜25 kg/m2	≥3	≥30 g/l	＜3	＜360 U/L	No	No	No	No	No	Yes	No	Yes	No	＜8	No	Tip or bottom	＜60mm2	T1~T2	N0	No	No	Laparoscopic surgery	＜270 min	＜270 min	No	＜20 ng/ml	＜0.2 ng/ml	＜3	＜0.05 ng/ml	≥10 mg/l	＜10 mg/l	-4.50073	No	External Validation Set
922	≥65	＜25 kg/m2	＜3	＜30 g/l	＜3	＜360 U/L	No	No	No	No	No	Yes	No	Yes	No	＜8	No	Tip or bottom	＜60mm2	T1~T2	N0	No	No	Robotic surgery	＜270 min	＜270 min	No	≥20 ng/ml	≥0.2 ng/ml	≥3	≥0.05 ng/ml	≥10 mg/l	≥10 mg/l	-2.68379	No	External Validation Set
923	≥65	＜25 kg/m2	＜3	≥30 g/l	＜3	＜360 U/L	No	No	No	No	No	No	No	Yes	No	≥8	No	Non-tip or bottom	≥60mm2	T1~T2	N0	No	No	Laparoscopic surgery	＜270 min	＜270 min	No	＜20 ng/ml	＜0.2 ng/ml	≥3	＜0.05 ng/ml	＜10 mg/l	≥10 mg/l	-4.77436	No	External Validation Set
924	≥65	＜25 kg/m2	≥3	≥30 g/l	＜3	＜360 U/L	No	No	No	No	No	No	No	No	No	＜8	No	Non-tip or bottom	＜60mm2	T3~T4	N0	No	No	Robotic surgery	≥270 min	＜270 min	Yes	＜20 ng/ml	＜0.2 ng/ml	≥3	＜0.05 ng/ml	＜10 mg/l	＜10 mg/l	-3.6038	No	External Validation Set
925	≥65	＜25 kg/m2	＜3	≥30 g/l	＜3	＜360 U/L	No	Yes	No	No	No	Yes	No	No	Yes	＜8	No	Tip or bottom	＜60mm2	T1~T2	N0	No	No	Laparoscopic surgery	＜270 min	≥270 min	No	＜20 ng/ml	＜0.2 ng/ml	≥3	＜0.05 ng/ml	＜10 mg/l	＜10 mg/l	-3.6612	No	External Validation Set
926	≥65	＜25 kg/m2	＜3	＜30 g/l	＜3	＜360 U/L	No	No	No	No	Yes	Yes	No	Yes	No	≥8	No	Non-tip or bottom	≥60mm2	T1~T2	N1	No	No	Laparoscopic surgery	＜270 min	＜270 min	No	≥20 ng/ml	≥0.2 ng/ml	＜3	≥0.05 ng/ml	＜10 mg/l	＜10 mg/l	-3.74355	No	External Validation Set
927	≥65	＜25 kg/m2	≥3	≥30 g/l	＜3	＜360 U/L	No	No	No	No	No	Yes	No	Yes	No	＜8	Yes	Non-tip or bottom	＜60mm2	T1~T2	N1	No	No	Robotic surgery	＜270 min	≥270 min	No	＜20 ng/ml	≥0.2 ng/ml	＜3	≥0.05 ng/ml	＜10 mg/l	＜10 mg/l	-6.83723	No	External Validation Set
928	≥65	≥25 kg/m2	＜3	≥30 g/l	＜3	＜360 U/L	No	No	Yes	No	No	No	Yes	No	No	≥8	No	Non-tip or bottom	＜60mm2	T1~T2	N0	No	No	Robotic surgery	≥270 min	≥270 min	Yes	＜20 ng/ml	＜0.2 ng/ml	＜3	≥0.05 ng/ml	＜10 mg/l	＜10 mg/l	-6.07169	No	External Validation Set
929	≥65	≥25 kg/m2	＜3	≥30 g/l	＜3	＜360 U/L	No	No	No	Yes	Yes	No	Yes	No	No	＜8	No	Non-tip or bottom	＜60mm2	T1~T2	N0	No	No	Robotic surgery	＜270 min	＜270 min	Yes	＜20 ng/ml	≥0.2 ng/ml	＜3	＜0.05 ng/ml	＜10 mg/l	＜10 mg/l	-4.99688	No	External Validation Set
930	≥65	＜25 kg/m2	＜3	≥30 g/l	＜3	＜360 U/L	No	No	Yes	Yes	Yes	No	Yes	No	No	≥8	Yes	Non-tip or bottom	＜60mm2	T1~T2	N0	No	Yes	Robotic surgery	＜270 min	＜270 min	Yes	＜20 ng/ml	＜0.2 ng/ml	＜3	＜0.05 ng/ml	≥10 mg/l	＜10 mg/l	-5.0449	No	External Validation Set
931	≥65	＜25 kg/m2	＜3	≥30 g/l	＜3	≥360 U/L	No	No	No	No	No	No	No	No	No	＜8	Yes	Non-tip or bottom	≥60mm2	T1~T2	N0	Yes	No	Laparoscopic surgery	≥270 min	＜270 min	Yes	＜20 ng/ml	≥0.2 ng/ml	＜3	＜0.05 ng/ml	＜10 mg/l	＜10 mg/l	-4.85969	No	External Validation Set
932	≥65	≥25 kg/m2	＜3	≥30 g/l	≥3	＜360 U/L	No	No	No	Yes	No	No	No	No	No	≥8	No	Non-tip or bottom	＜60mm2	T1~T2	N0	No	No	Laparoscopic surgery	＜270 min	≥270 min	Yes	＜20 ng/ml	≥0.2 ng/ml	＜3	＜0.05 ng/ml	＜10 mg/l	＜10 mg/l	-3.72769	No	External Validation Set
933	≥65	＜25 kg/m2	＜3	≥30 g/l	＜3	≥360 U/L	No	No	Yes	No	No	No	No	No	No	≥8	No	Non-tip or bottom	＜60mm2	T1~T2	N0	Yes	No	Robotic surgery	＜270 min	≥270 min	Yes	＜20 ng/ml	≥0.2 ng/ml	≥3	＜0.05 ng/ml	≥10 mg/l	＜10 mg/l	-6.98444	No	External Validation Set
934	≥65	＜25 kg/m2	＜3	≥30 g/l	＜3	＜360 U/L	No	No	No	No	No	No	No	No	No	＜8	No	Non-tip or bottom	＜60mm2	T1~T2	N0	No	No	Laparoscopic surgery	≥270 min	＜270 min	Yes	＜20 ng/ml	＜0.2 ng/ml	≥3	＜0.05 ng/ml	＜10 mg/l	＜10 mg/l	-5.43595	No	External Validation Set
935	≥65	＜25 kg/m2	＜3	＜30 g/l	＜3	＜360 U/L	No	No	No	Yes	No	No	No	No	No	＜8	No	Non-tip or bottom	＜60mm2	T1~T2	N0	No	Yes	Laparoscopic surgery	≥270 min	＜270 min	No	＜20 ng/ml	＜0.2 ng/ml	＜3	＜0.05 ng/ml	＜10 mg/l	＜10 mg/l	-5.93824	No	External Validation Set
936	＜65	＜25 kg/m2	＜3	＜30 g/l	＜3	＜360 U/L	No	No	No	Yes	No	No	No	No	No	≥8	No	Non-tip or bottom	＜60mm2	T1~T2	N0	No	No	Robotic surgery	＜270 min	＜270 min	Yes	＜20 ng/ml	≥0.2 ng/ml	≥3	＜0.05 ng/ml	＜10 mg/l	＜10 mg/l	-5.14069	No	External Validation Set
937	＜65	＜25 kg/m2	≥3	≥30 g/l	＜3	＜360 U/L	No	No	No	No	No	No	No	No	No	≥8	No	Non-tip or bottom	＜60mm2	T3~T4	N0	No	No	Robotic surgery	＜270 min	＜270 min	No	＜20 ng/ml	＜0.2 ng/ml	＜3	＜0.05 ng/ml	＜10 mg/l	＜10 mg/l	-3.72084	No	External Validation Set
938	≥65	＜25 kg/m2	≥3	≥30 g/l	＜3	＜360 U/L	No	No	No	Yes	No	No	No	No	Yes	≥8	No	Non-tip or bottom	＜60mm2	T1~T2	N1	No	Yes	Robotic surgery	＜270 min	＜270 min	Yes	≥20 ng/ml	≥0.2 ng/ml	＜3	＜0.05 ng/ml	＜10 mg/l	＜10 mg/l	-5.36945	No	External Validation Set
939	≥65	＜25 kg/m2	≥3	≥30 g/l	＜3	＜360 U/L	No	No	No	No	No	Yes	No	No	Yes	＜8	No	Non-tip or bottom	＜60mm2	T1~T2	N1	No	Yes	Laparoscopic surgery	＜270 min	＜270 min	Yes	＜20 ng/ml	＜0.2 ng/ml	＜3	＜0.05 ng/ml	＜10 mg/l	＜10 mg/l	-5.70165	No	External Validation Set
940	≥65	＜25 kg/m2	＜3	≥30 g/l	＜3	＜360 U/L	No	Yes	No	No	Yes	Yes	Yes	Yes	Yes	＜8	No	Non-tip or bottom	＜60mm2	T1~T2	N0	No	No	Robotic surgery	＜270 min	＜270 min	Yes	＜20 ng/ml	＜0.2 ng/ml	＜3	≥0.05 ng/ml	＜10 mg/l	＜10 mg/l	-7.18428	No	External Validation Set
941	≥65	＜25 kg/m2	＜3	≥30 g/l	≥3	＜360 U/L	No	No	No	No	No	No	Yes	No	No	≥8	Yes	Non-tip or bottom	＜60mm2	T3~T4	N1	No	No	Laparoscopic surgery	＜270 min	＜270 min	No	≥20 ng/ml	≥0.2 ng/ml	＜3	＜0.05 ng/ml	＜10 mg/l	＜10 mg/l	-4.73321	No	External Validation Set
942	≥65	＜25 kg/m2	≥3	＜30 g/l	＜3	＜360 U/L	No	No	No	No	Yes	No	No	Yes	No	＜8	No	Non-tip or bottom	＜60mm2	T1~T2	N0	No	No	Robotic surgery	＜270 min	＜270 min	Yes	＜20 ng/ml	＜0.2 ng/ml	≥3	＜0.05 ng/ml	＜10 mg/l	≥10 mg/l	-5.77653	No	External Validation Set
943	≥65	＜25 kg/m2	≥3	≥30 g/l	＜3	＜360 U/L	Yes	No	No	No	No	Yes	No	Yes	No	＜8	Yes	Non-tip or bottom	＜60mm2	T3~T4	N0	No	No	Robotic surgery	＜270 min	＜270 min	Yes	＜20 ng/ml	≥0.2 ng/ml	＜3	＜0.05 ng/ml	＜10 mg/l	≥10 mg/l	-4.8365	No	External Validation Set
944	≥65	≥25 kg/m2	＜3	≥30 g/l	≥3	≥360 U/L	No	No	No	No	Yes	No	No	Yes	No	＜8	No	Non-tip or bottom	＜60mm2	T1~T2	N0	No	No	Laparoscopic surgery	＜270 min	＜270 min	No	≥20 ng/ml	≥0.2 ng/ml	≥3	＜0.05 ng/ml	≥10 mg/l	＜10 mg/l	-2.8906	No	External Validation Set
945	≥65	＜25 kg/m2	≥3	＜30 g/l	＜3	≥360 U/L	No	No	No	Yes	No	Yes	No	No	No	＜8	Yes	Non-tip or bottom	≥60mm2	T1~T2	N0	No	No	Laparoscopic surgery	＜270 min	＜270 min	Yes	≥20 ng/ml	＜0.2 ng/ml	＜3	≥0.05 ng/ml	＜10 mg/l	＜10 mg/l	-2.96287	No	External Validation Set
946	＜65	≥25 kg/m2	＜3	＜30 g/l	＜3	＜360 U/L	No	No	No	No	No	No	No	No	No	＜8	No	Non-tip or bottom	＜60mm2	T1~T2	N0	No	No	Robotic surgery	＜270 min	＜270 min	No	≥20 ng/ml	＜0.2 ng/ml	＜3	＜0.05 ng/ml	＜10 mg/l	＜10 mg/l	-4.36947	No	External Validation Set
947	＜65	＜25 kg/m2	＜3	≥30 g/l	≥3	＜360 U/L	No	No	Yes	No	Yes	No	No	No	No	＜8	Yes	Non-tip or bottom	≥60mm2	T1~T2	N0	No	No	Robotic surgery	≥270 min	＜270 min	No	≥20 ng/ml	＜0.2 ng/ml	＜3	＜0.05 ng/ml	＜10 mg/l	＜10 mg/l	-5.12174	No	External Validation Set
948	≥65	＜25 kg/m2	＜3	≥30 g/l	≥3	≥360 U/L	No	No	No	No	Yes	No	No	No	No	＜8	No	Non-tip or bottom	＜60mm2	T1~T2	N0	No	Yes	Robotic surgery	≥270 min	＜270 min	Yes	≥20 ng/ml	＜0.2 ng/ml	＜3	＜0.05 ng/ml	＜10 mg/l	＜10 mg/l	-4.63034	No	External Validation Set
949	＜65	＜25 kg/m2	≥3	≥30 g/l	＜3	＜360 U/L	No	No	No	No	No	No	No	No	No	＜8	Yes	Non-tip or bottom	＜60mm2	T1~T2	N0	No	No	Robotic surgery	≥270 min	≥270 min	Yes	≥20 ng/ml	＜0.2 ng/ml	＜3	＜0.05 ng/ml	≥10 mg/l	＜10 mg/l	-6.22783	No	External Validation Set
950	≥65	≥25 kg/m2	＜3	≥30 g/l	≥3	＜360 U/L	No	No	Yes	No	No	No	Yes	No	No	＜8	No	Non-tip or bottom	＜60mm2	T1~T2	N0	No	No	Robotic surgery	≥270 min	＜270 min	Yes	≥20 ng/ml	＜0.2 ng/ml	≥3	＜0.05 ng/ml	＜10 mg/l	＜10 mg/l	-2.55902	No	External Validation Set
951	＜65	＜25 kg/m2	≥3	≥30 g/l	≥3	＜360 U/L	Yes	Yes	Yes	Yes	No	No	Yes	No	No	＜8	No	Non-tip or bottom	＜60mm2	T1~T2	N0	No	Yes	Robotic surgery	＜270 min	≥270 min	Yes	≥20 ng/ml	＜0.2 ng/ml	≥3	≥0.05 ng/ml	＜10 mg/l	≥10 mg/l	-6.47179	No	External Validation Set
952	＜65	＜25 kg/m2	＜3	≥30 g/l	＜3	＜360 U/L	No	Yes	No	No	No	No	No	Yes	No	≥8	No	Non-tip or bottom	＜60mm2	T1~T2	N0	No	No	Laparoscopic surgery	＜270 min	＜270 min	Yes	＜20 ng/ml	＜0.2 ng/ml	＜3	＜0.05 ng/ml	≥10 mg/l	＜10 mg/l	-6.35084	No	External Validation Set
953	≥65	＜25 kg/m2	＜3	＜30 g/l	＜3	＜360 U/L	No	No	Yes	No	No	No	No	No	No	＜8	No	Non-tip or bottom	＜60mm2	T1~T2	N0	No	No	Laparoscopic surgery	＜270 min	≥270 min	Yes	＜20 ng/ml	＜0.2 ng/ml	＜3	＜0.05 ng/ml	＜10 mg/l	＜10 mg/l	-5.44861	No	External Validation Set
954	＜65	＜25 kg/m2	＜3	＜30 g/l	＜3	＜360 U/L	No	No	No	No	No	No	No	Yes	No	＜8	No	Non-tip or bottom	＜60mm2	T1~T2	N0	No	No	Laparoscopic surgery	＜270 min	＜270 min	No	＜20 ng/ml	＜0.2 ng/ml	＜3	＜0.05 ng/ml	＜10 mg/l	≥10 mg/l	-5.53473	No	External Validation Set
955	≥65	＜25 kg/m2	＜3	≥30 g/l	＜3	＜360 U/L	No	No	Yes	No	No	No	Yes	No	No	＜8	Yes	Non-tip or bottom	＜60mm2	T1~T2	N0	No	No	Robotic surgery	＜270 min	≥270 min	Yes	＜20 ng/ml	＜0.2 ng/ml	＜3	＜0.05 ng/ml	＜10 mg/l	＜10 mg/l	-5.74283	No	External Validation Set
956	＜65	＜25 kg/m2	＜3	≥30 g/l	＜3	＜360 U/L	No	No	No	No	No	No	No	No	No	≥8	Yes	Non-tip or bottom	≥60mm2	T1~T2	N1	No	No	Robotic surgery	＜270 min	≥270 min	No	＜20 ng/ml	＜0.2 ng/ml	＜3	＜0.05 ng/ml	＜10 mg/l	≥10 mg/l	-4.68213	No	External Validation Set
957	＜65	＜25 kg/m2	＜3	≥30 g/l	＜3	＜360 U/L	No	No	No	No	No	Yes	No	No	No	＜8	No	Non-tip or bottom	＜60mm2	T1~T2	N1	No	No	Robotic surgery	＜270 min	≥270 min	No	≥20 ng/ml	≥0.2 ng/ml	＜3	＜0.05 ng/ml	＜10 mg/l	＜10 mg/l	-4.95469	No	External Validation Set
958	≥65	＜25 kg/m2	＜3	≥30 g/l	＜3	＜360 U/L	No	No	No	No	Yes	No	No	No	No	＜8	Yes	Non-tip or bottom	≥60mm2	T1~T2	N0	No	No	Robotic surgery	≥270 min	＜270 min	Yes	＜20 ng/ml	≥0.2 ng/ml	＜3	＜0.05 ng/ml	＜10 mg/l	＜10 mg/l	-4.07298	No	External Validation Set
959	≥65	＜25 kg/m2	＜3	≥30 g/l	＜3	＜360 U/L	No	No	No	No	Yes	No	No	No	No	＜8	Yes	Non-tip or bottom	≥60mm2	T1~T2	N0	No	No	Robotic surgery	＜270 min	＜270 min	Yes	＜20 ng/ml	＜0.2 ng/ml	≥3	＜0.05 ng/ml	＜10 mg/l	＜10 mg/l	-4.06493	No	External Validation Set
960	＜65	＜25 kg/m2	＜3	＜30 g/l	≥3	＜360 U/L	Yes	No	No	No	Yes	No	No	No	No	＜8	No	Tip or bottom	≥60mm2	T1~T2	N0	No	No	Laparoscopic surgery	≥270 min	≥270 min	Yes	＜20 ng/ml	＜0.2 ng/ml	≥3	≥0.05 ng/ml	＜10 mg/l	＜10 mg/l	-3.65717	No	External Validation Set
961	≥65	＜25 kg/m2	＜3	＜30 g/l	≥3	≥360 U/L	No	No	No	No	No	No	No	No	No	＜8	No	Non-tip or bottom	＜60mm2	T1~T2	N1	No	Yes	Robotic surgery	＜270 min	＜270 min	Yes	＜20 ng/ml	＜0.2 ng/ml	＜3	≥0.05 ng/ml	≥10 mg/l	＜10 mg/l	-5.57704	No	External Validation Set
962	≥65	＜25 kg/m2	＜3	≥30 g/l	≥3	＜360 U/L	Yes	No	No	No	No	No	Yes	No	Yes	＜8	No	Non-tip or bottom	＜60mm2	T1~T2	N0	No	No	Robotic surgery	＜270 min	＜270 min	No	＜20 ng/ml	≥0.2 ng/ml	＜3	≥0.05 ng/ml	＜10 mg/l	＜10 mg/l	-5.4273	No	External Validation Set
963	≥65	＜25 kg/m2	＜3	＜30 g/l	≥3	＜360 U/L	No	No	No	No	No	No	Yes	No	No	＜8	No	Tip or bottom	＜60mm2	T1~T2	N0	No	Yes	Robotic surgery	＜270 min	＜270 min	Yes	＜20 ng/ml	＜0.2 ng/ml	＜3	＜0.05 ng/ml	＜10 mg/l	≥10 mg/l	-3.50887	No	External Validation Set
964	≥65	＜25 kg/m2	＜3	≥30 g/l	≥3	＜360 U/L	Yes	No	No	No	No	No	No	No	Yes	＜8	Yes	Tip or bottom	＜60mm2	T1~T2	N0	No	No	Laparoscopic surgery	≥270 min	＜270 min	Yes	＜20 ng/ml	≥0.2 ng/ml	＜3	＜0.05 ng/ml	≥10 mg/l	＜10 mg/l	-5.0424	No	External Validation Set
965	≥65	＜25 kg/m2	＜3	＜30 g/l	＜3	＜360 U/L	Yes	No	No	No	No	No	No	No	No	＜8	No	Tip or bottom	＜60mm2	T1~T2	N0	No	No	Laparoscopic surgery	＜270 min	＜270 min	Yes	≥20 ng/ml	＜0.2 ng/ml	＜3	＜0.05 ng/ml	＜10 mg/l	≥10 mg/l	-5.49217	No	External Validation Set
966	≥65	＜25 kg/m2	≥3	＜30 g/l	≥3	＜360 U/L	Yes	Yes	No	No	No	No	Yes	No	No	≥8	No	Non-tip or bottom	＜60mm2	T1~T2	N0	Yes	Yes	Robotic surgery	＜270 min	＜270 min	Yes	＜20 ng/ml	＜0.2 ng/ml	＜3	＜0.05 ng/ml	＜10 mg/l	＜10 mg/l	-6.42198	No	External Validation Set
967	≥65	＜25 kg/m2	≥3	≥30 g/l	≥3	＜360 U/L	No	No	No	Yes	No	No	Yes	No	No	＜8	Yes	Non-tip or bottom	＜60mm2	T1~T2	N0	No	No	Robotic surgery	＜270 min	＜270 min	No	≥20 ng/ml	＜0.2 ng/ml	＜3	＜0.05 ng/ml	＜10 mg/l	＜10 mg/l	-4.6628	No	External Validation Set
968	＜65	≥25 kg/m2	≥3	≥30 g/l	＜3	＜360 U/L	No	No	No	No	Yes	No	No	No	No	≥8	Yes	Non-tip or bottom	＜60mm2	T1~T2	N0	No	No	Laparoscopic surgery	＜270 min	＜270 min	Yes	≥20 ng/ml	＜0.2 ng/ml	≥3	＜0.05 ng/ml	＜10 mg/l	＜10 mg/l	-4.09076	No	External Validation Set
969	＜65	≥25 kg/m2	＜3	≥30 g/l	≥3	＜360 U/L	No	No	No	No	No	Yes	No	No	No	≥8	Yes	Non-tip or bottom	＜60mm2	T1~T2	N0	No	No	Robotic surgery	＜270 min	＜270 min	Yes	≥20 ng/ml	＜0.2 ng/ml	≥3	＜0.05 ng/ml	＜10 mg/l	＜10 mg/l	-3.88779	No	External Validation Set
970	≥65	＜25 kg/m2	≥3	≥30 g/l	＜3	＜360 U/L	No	No	No	No	Yes	Yes	No	No	No	≥8	No	Non-tip or bottom	＜60mm2	T1~T2	N0	No	No	Laparoscopic surgery	＜270 min	＜270 min	Yes	≥20 ng/ml	＜0.2 ng/ml	＜3	＜0.05 ng/ml	＜10 mg/l	＜10 mg/l	-5.59068	No	External Validation Set
971	≥65	≥25 kg/m2	≥3	≥30 g/l	＜3	＜360 U/L	No	No	No	No	Yes	No	No	No	No	＜8	No	Non-tip or bottom	＜60mm2	T1~T2	N0	No	No	Robotic surgery	＜270 min	≥270 min	Yes	≥20 ng/ml	≥0.2 ng/ml	＜3	＜0.05 ng/ml	＜10 mg/l	＜10 mg/l	-4.60446	No	External Validation Set
972	≥65	≥25 kg/m2	≥3	＜30 g/l	＜3	＜360 U/L	No	Yes	No	No	No	Yes	No	No	No	＜8	No	Non-tip or bottom	≥60mm2	T1~T2	N0	No	No	Robotic surgery	＜270 min	＜270 min	Yes	＜20 ng/ml	＜0.2 ng/ml	＜3	＜0.05 ng/ml	＜10 mg/l	＜10 mg/l	-6.17072	No	External Validation Set
973	≥65	＜25 kg/m2	＜3	≥30 g/l	＜3	＜360 U/L	No	No	No	No	No	Yes	No	Yes	No	＜8	No	Non-tip or bottom	＜60mm2	T1~T2	N0	No	No	Robotic surgery	≥270 min	＜270 min	Yes	＜20 ng/ml	＜0.2 ng/ml	≥3	＜0.05 ng/ml	≥10 mg/l	＜10 mg/l	-3.98794	No	External Validation Set
974	＜65	＜25 kg/m2	≥3	≥30 g/l	＜3	＜360 U/L	No	No	Yes	No	No	No	No	Yes	No	＜8	Yes	Non-tip or bottom	≥60mm2	T1~T2	N0	No	No	Robotic surgery	≥270 min	≥270 min	No	＜20 ng/ml	＜0.2 ng/ml	＜3	＜0.05 ng/ml	＜10 mg/l	≥10 mg/l	-5.04931	No	External Validation Set
975	≥65	＜25 kg/m2	＜3	＜30 g/l	＜3	＜360 U/L	Yes	No	Yes	No	No	No	No	Yes	No	＜8	No	Non-tip or bottom	＜60mm2	T3~T4	N1	No	Yes	Laparoscopic surgery	≥270 min	≥270 min	Yes	＜20 ng/ml	≥0.2 ng/ml	＜3	＜0.05 ng/ml	＜10 mg/l	≥10 mg/l	-5.47967	No	External Validation Set
976	＜65	＜25 kg/m2	＜3	＜30 g/l	＜3	＜360 U/L	No	No	Yes	No	No	No	No	No	No	＜8	No	Non-tip or bottom	≥60mm2	T3~T4	N0	No	No	Laparoscopic surgery	＜270 min	＜270 min	No	≥20 ng/ml	≥0.2 ng/ml	＜3	＜0.05 ng/ml	≥10 mg/l	≥10 mg/l	-5.82016	No	External Validation Set
977	≥65	＜25 kg/m2	＜3	≥30 g/l	＜3	＜360 U/L	No	No	Yes	Yes	No	No	No	No	No	＜8	Yes	Tip or bottom	≥60mm2	T3~T4	N1	No	Yes	Laparoscopic surgery	＜270 min	＜270 min	No	≥20 ng/ml	＜0.2 ng/ml	＜3	＜0.05 ng/ml	≥10 mg/l	＜10 mg/l	-4.4302	No	External Validation Set
978	≥65	＜25 kg/m2	＜3	≥30 g/l	≥3	＜360 U/L	Yes	No	No	Yes	No	No	No	Yes	No	＜8	No	Non-tip or bottom	≥60mm2	T3~T4	N1	No	Yes	Robotic surgery	≥270 min	＜270 min	No	≥20 ng/ml	＜0.2 ng/ml	＜3	≥0.05 ng/ml	＜10 mg/l	＜10 mg/l	-6.87927	No	External Validation Set
979	≥65	＜25 kg/m2	＜3	≥30 g/l	＜3	≥360 U/L	No	No	No	No	Yes	No	No	No	No	＜8	No	Tip or bottom	＜60mm2	T3~T4	N0	No	No	Robotic surgery	≥270 min	≥270 min	No	＜20 ng/ml	＜0.2 ng/ml	＜3	＜0.05 ng/ml	＜10 mg/l	＜10 mg/l	-7.31075	No	External Validation Set
980	≥65	＜25 kg/m2	＜3	≥30 g/l	≥3	＜360 U/L	No	No	No	No	Yes	No	Yes	No	No	＜8	Yes	Non-tip or bottom	＜60mm2	T1~T2	N1	No	No	Robotic surgery	≥270 min	≥270 min	Yes	≥20 ng/ml	＜0.2 ng/ml	≥3	＜0.05 ng/ml	＜10 mg/l	＜10 mg/l	-5.69893	No	External Validation Set
981	≥65	＜25 kg/m2	＜3	≥30 g/l	≥3	＜360 U/L	No	No	No	No	Yes	No	No	Yes	Yes	＜8	No	Non-tip or bottom	＜60mm2	T1~T2	N1	No	No	Robotic surgery	＜270 min	＜270 min	Yes	≥20 ng/ml	＜0.2 ng/ml	≥3	＜0.05 ng/ml	＜10 mg/l	＜10 mg/l	-3.44121	No	External Validation Set
982	≥65	＜25 kg/m2	＜3	＜30 g/l	≥3	＜360 U/L	No	No	No	No	No	No	Yes	No	Yes	≥8	Yes	Non-tip or bottom	＜60mm2	T1~T2	N0	Yes	No	Robotic surgery	≥270 min	≥270 min	No	＜20 ng/ml	≥0.2 ng/ml	≥3	＜0.05 ng/ml	＜10 mg/l	＜10 mg/l	-4.8142	No	External Validation Set
983	≥65	≥25 kg/m2	＜3	≥30 g/l	＜3	＜360 U/L	Yes	No	No	Yes	No	Yes	No	No	Yes	＜8	No	Non-tip or bottom	＜60mm2	T1~T2	N0	No	No	Robotic surgery	≥270 min	＜270 min	No	＜20 ng/ml	＜0.2 ng/ml	＜3	＜0.05 ng/ml	＜10 mg/l	＜10 mg/l	-5.06854	No	External Validation Set
984	＜65	≥25 kg/m2	＜3	＜30 g/l	＜3	＜360 U/L	Yes	Yes	No	No	No	Yes	Yes	No	No	≥8	Yes	Non-tip or bottom	＜60mm2	T1~T2	N0	No	No	Robotic surgery	＜270 min	＜270 min	No	＜20 ng/ml	≥0.2 ng/ml	≥3	＜0.05 ng/ml	＜10 mg/l	＜10 mg/l	-6.49478	No	External Validation Set
985	≥65	＜25 kg/m2	≥3	≥30 g/l	≥3	＜360 U/L	No	Yes	No	No	No	No	No	No	No	＜8	Yes	Non-tip or bottom	＜60mm2	T1~T2	N0	No	No	Laparoscopic surgery	＜270 min	＜270 min	Yes	＜20 ng/ml	≥0.2 ng/ml	≥3	＜0.05 ng/ml	≥10 mg/l	＜10 mg/l	-7.27221	No	External Validation Set
986	＜65	＜25 kg/m2	＜3	≥30 g/l	＜3	＜360 U/L	No	No	Yes	Yes	No	Yes	No	No	No	＜8	No	Non-tip or bottom	＜60mm2	T1~T2	N0	No	No	Laparoscopic surgery	＜270 min	≥270 min	Yes	＜20 ng/ml	≥0.2 ng/ml	＜3	＜0.05 ng/ml	≥10 mg/l	≥10 mg/l	-5.10388	No	External Validation Set
987	≥65	＜25 kg/m2	≥3	＜30 g/l	＜3	＜360 U/L	No	Yes	No	No	No	Yes	No	No	No	≥8	No	Non-tip or bottom	＜60mm2	T1~T2	N0	No	No	Robotic surgery	＜270 min	＜270 min	Yes	＜20 ng/ml	＜0.2 ng/ml	＜3	＜0.05 ng/ml	＜10 mg/l	≥10 mg/l	-4.87886	No	External Validation Set
988	＜65	≥25 kg/m2	≥3	＜30 g/l	＜3	＜360 U/L	No	No	No	No	No	No	No	No	No	＜8	No	Non-tip or bottom	＜60mm2	T1~T2	N0	No	No	Laparoscopic surgery	＜270 min	＜270 min	No	≥20 ng/ml	≥0.2 ng/ml	＜3	＜0.05 ng/ml	≥10 mg/l	≥10 mg/l	-3.94776	No	External Validation Set
989	＜65	＜25 kg/m2	≥3	≥30 g/l	＜3	＜360 U/L	No	No	No	No	No	Yes	No	No	No	＜8	Yes	Non-tip or bottom	＜60mm2	T1~T2	N0	No	No	Laparoscopic surgery	＜270 min	＜270 min	No	＜20 ng/ml	≥0.2 ng/ml	＜3	≥0.05 ng/ml	＜10 mg/l	＜10 mg/l	-4.25986	No	External Validation Set
990	＜65	＜25 kg/m2	≥3	≥30 g/l	＜3	＜360 U/L	No	No	No	No	No	No	No	No	No	＜8	No	Non-tip or bottom	＜60mm2	T1~T2	N0	No	No	Laparoscopic surgery	＜270 min	≥270 min	Yes	＜20 ng/ml	＜0.2 ng/ml	＜3	＜0.05 ng/ml	＜10 mg/l	＜10 mg/l	-3.21706	No	External Validation Set
991	≥65	≥25 kg/m2	≥3	≥30 g/l	＜3	＜360 U/L	No	No	Yes	No	No	No	No	No	No	＜8	No	Non-tip or bottom	＜60mm2	T1~T2	N1	No	No	Robotic surgery	＜270 min	≥270 min	Yes	≥20 ng/ml	≥0.2 ng/ml	＜3	≥0.05 ng/ml	＜10 mg/l	＜10 mg/l	-4.22305	No	External Validation Set
992	≥65	＜25 kg/m2	＜3	＜30 g/l	＜3	＜360 U/L	No	No	Yes	No	No	No	No	No	No	＜8	No	Non-tip or bottom	≥60mm2	T1~T2	N0	No	Yes	Robotic surgery	≥270 min	＜270 min	Yes	≥20 ng/ml	≥0.2 ng/ml	＜3	＜0.05 ng/ml	＜10 mg/l	＜10 mg/l	-6.34501	No	External Validation Set
993	＜65	＜25 kg/m2	＜3	＜30 g/l	＜3	＜360 U/L	No	No	Yes	No	Yes	No	No	No	No	＜8	No	Non-tip or bottom	≥60mm2	T1~T2	N1	No	No	Laparoscopic surgery	≥270 min	＜270 min	Yes	≥20 ng/ml	＜0.2 ng/ml	＜3	＜0.05 ng/ml	＜10 mg/l	＜10 mg/l	-4.70453	No	External Validation Set
994	＜65	＜25 kg/m2	＜3	≥30 g/l	＜3	＜360 U/L	Yes	No	No	No	No	No	No	Yes	No	＜8	No	Non-tip or bottom	≥60mm2	T3~T4	N0	No	Yes	Robotic surgery	≥270 min	＜270 min	Yes	＜20 ng/ml	＜0.2 ng/ml	＜3	＜0.05 ng/ml	＜10 mg/l	≥10 mg/l	-5.05039	No	External Validation Set
995	≥65	＜25 kg/m2	＜3	≥30 g/l	＜3	≥360 U/L	Yes	Yes	No	No	No	No	Yes	No	No	＜8	No	Non-tip or bottom	＜60mm2	T3~T4	N0	No	No	Robotic surgery	＜270 min	＜270 min	Yes	＜20 ng/ml	≥0.2 ng/ml	≥3	＜0.05 ng/ml	＜10 mg/l	≥10 mg/l	-4.71964	No	External Validation Set
996	＜65	＜25 kg/m2	＜3	≥30 g/l	≥3	＜360 U/L	No	Yes	No	No	No	No	No	Yes	No	＜8	No	Non-tip or bottom	＜60mm2	T1~T2	N0	No	No	Robotic surgery	＜270 min	＜270 min	No	≥20 ng/ml	≥0.2 ng/ml	≥3	≥0.05 ng/ml	＜10 mg/l	＜10 mg/l	-3.14596	No	External Validation Set
997	＜65	＜25 kg/m2	＜3	≥30 g/l	≥3	≥360 U/L	Yes	No	No	No	No	No	No	Yes	No	≥8	No	Non-tip or bottom	＜60mm2	T3~T4	N0	No	No	Robotic surgery	＜270 min	＜270 min	No	＜20 ng/ml	＜0.2 ng/ml	≥3	≥0.05 ng/ml	＜10 mg/l	≥10 mg/l	-3.88968	No	External Validation Set
998	≥65	＜25 kg/m2	＜3	≥30 g/l	≥3	＜360 U/L	Yes	No	No	No	No	No	Yes	No	Yes	≥8	No	Non-tip or bottom	＜60mm2	T1~T2	N0	No	No	Robotic surgery	＜270 min	＜270 min	No	＜20 ng/ml	＜0.2 ng/ml	＜3	＜0.05 ng/ml	＜10 mg/l	≥10 mg/l	-6.2216	No	External Validation Set
999	＜65	＜25 kg/m2	＜3	≥30 g/l	≥3	＜360 U/L	No	No	Yes	Yes	No	No	No	No	No	＜8	Yes	Non-tip or bottom	＜60mm2	T1~T2	N0	No	No	Laparoscopic surgery	＜270 min	≥270 min	No	＜20 ng/ml	＜0.2 ng/ml	＜3	＜0.05 ng/ml	≥10 mg/l	＜10 mg/l	-4.46285	No	External Validation Set
1000	≥65	＜25 kg/m2	＜3	＜30 g/l	＜3	＜360 U/L	Yes	Yes	No	No	No	No	Yes	Yes	Yes	＜8	Yes	Tip or bottom	＜60mm2	T1~T2	N0	No	No	Laparoscopic surgery	＜270 min	＜270 min	Yes	＜20 ng/ml	＜0.2 ng/ml	＜3	＜0.05 ng/ml	＜10 mg/l	＜10 mg/l	-4.75529	No	External Validation Set
1001	≥65	＜25 kg/m2	＜3	≥30 g/l	≥3	＜360 U/L	No	No	No	Yes	No	Yes	No	No	No	＜8	No	Tip or bottom	＜60mm2	T1~T2	N1	No	No	Robotic surgery	＜270 min	＜270 min	Yes	＜20 ng/ml	＜0.2 ng/ml	＜3	＜0.05 ng/ml	＜10 mg/l	＜10 mg/l	-6.67107	No	External Validation Set
1002	≥65	＜25 kg/m2	≥3	＜30 g/l	＜3	＜360 U/L	No	No	No	No	No	No	No	No	Yes	＜8	No	Non-tip or bottom	＜60mm2	T1~T2	N0	No	No	Robotic surgery	＜270 min	＜270 min	No	＜20 ng/ml	＜0.2 ng/ml	＜3	＜0.05 ng/ml	＜10 mg/l	＜10 mg/l	-6.3539	No	External Validation Set
1003	＜65	＜25 kg/m2	≥3	≥30 g/l	＜3	＜360 U/L	No	No	No	Yes	No	Yes	No	No	Yes	≥8	Yes	Tip or bottom	＜60mm2	T1~T2	N1	No	No	Laparoscopic surgery	＜270 min	≥270 min	Yes	≥20 ng/ml	≥0.2 ng/ml	＜3	＜0.05 ng/ml	≥10 mg/l	＜10 mg/l	-6.46418	No	External Validation Set
1004	≥65	≥25 kg/m2	＜3	≥30 g/l	＜3	＜360 U/L	No	No	Yes	No	No	No	No	No	Yes	≥8	Yes	Non-tip or bottom	＜60mm2	T1~T2	N0	No	No	Robotic surgery	≥270 min	＜270 min	Yes	＜20 ng/ml	＜0.2 ng/ml	＜3	＜0.05 ng/ml	＜10 mg/l	＜10 mg/l	-2.39568	No	External Validation Set
1005	≥65	＜25 kg/m2	＜3	≥30 g/l	＜3	＜360 U/L	No	No	Yes	No	Yes	Yes	No	No	No	＜8	No	Non-tip or bottom	＜60mm2	T1~T2	N0	No	No	Laparoscopic surgery	≥270 min	＜270 min	Yes	＜20 ng/ml	≥0.2 ng/ml	＜3	＜0.05 ng/ml	＜10 mg/l	＜10 mg/l	-4.88965	No	External Validation Set
1006	≥65	≥25 kg/m2	＜3	≥30 g/l	＜3	＜360 U/L	No	No	No	No	No	Yes	No	No	No	≥8	No	Non-tip or bottom	＜60mm2	T1~T2	N0	No	Yes	Robotic surgery	＜270 min	≥270 min	Yes	≥20 ng/ml	≥0.2 ng/ml	＜3	≥0.05 ng/ml	＜10 mg/l	≥10 mg/l	-4.52052	No	External Validation Set
1007	≥65	＜25 kg/m2	＜3	＜30 g/l	＜3	＜360 U/L	No	Yes	No	No	No	No	No	No	No	≥8	No	Non-tip or bottom	≥60mm2	T1~T2	N0	No	Yes	Robotic surgery	≥270 min	＜270 min	Yes	≥20 ng/ml	＜0.2 ng/ml	＜3	≥0.05 ng/ml	＜10 mg/l	≥10 mg/l	-5.29415	No	External Validation Set
1008	≥65	≥25 kg/m2	＜3	≥30 g/l	＜3	＜360 U/L	No	No	No	No	Yes	No	No	No	No	＜8	No	Non-tip or bottom	＜60mm2	T1~T2	N0	No	No	Robotic surgery	≥270 min	≥270 min	Yes	＜20 ng/ml	≥0.2 ng/ml	＜3	＜0.05 ng/ml	＜10 mg/l	≥10 mg/l	-5.28235	No	External Validation Set
1009	＜65	≥25 kg/m2	＜3	＜30 g/l	＜3	＜360 U/L	Yes	No	Yes	No	No	No	No	Yes	No	≥8	No	Non-tip or bottom	≥60mm2	T1~T2	N0	No	No	Robotic surgery	＜270 min	≥270 min	No	＜20 ng/ml	＜0.2 ng/ml	＜3	＜0.05 ng/ml	＜10 mg/l	＜10 mg/l	-6.29743	No	External Validation Set
1010	＜65	＜25 kg/m2	≥3	≥30 g/l	≥3	≥360 U/L	No	No	Yes	No	No	No	No	No	No	＜8	No	Non-tip or bottom	＜60mm2	T1~T2	N0	No	No	Robotic surgery	＜270 min	≥270 min	Yes	＜20 ng/ml	＜0.2 ng/ml	≥3	＜0.05 ng/ml	＜10 mg/l	≥10 mg/l	-4.97674	No	External Validation Set
1011	＜65	＜25 kg/m2	≥3	≥30 g/l	≥3	＜360 U/L	No	No	No	Yes	No	No	No	Yes	No	＜8	No	Non-tip or bottom	＜60mm2	T1~T2	N0	No	No	Robotic surgery	＜270 min	＜270 min	No	＜20 ng/ml	＜0.2 ng/ml	＜3	＜0.05 ng/ml	＜10 mg/l	＜10 mg/l	-4.17255	No	External Validation Set
1012	＜65	＜25 kg/m2	＜3	＜30 g/l	＜3	＜360 U/L	No	No	No	No	No	No	Yes	Yes	No	≥8	No	Non-tip or bottom	≥60mm2	T1~T2	N0	No	No	Robotic surgery	＜270 min	＜270 min	No	＜20 ng/ml	＜0.2 ng/ml	＜3	＜0.05 ng/ml	≥10 mg/l	＜10 mg/l	-6.57248	No	External Validation Set
1013	≥65	＜25 kg/m2	＜3	≥30 g/l	≥3	＜360 U/L	No	No	No	Yes	No	No	No	No	No	≥8	Yes	Non-tip or bottom	≥60mm2	T1~T2	N0	No	No	Laparoscopic surgery	＜270 min	＜270 min	Yes	≥20 ng/ml	＜0.2 ng/ml	＜3	＜0.05 ng/ml	＜10 mg/l	＜10 mg/l	-4.13281	No	External Validation Set
1014	≥65	＜25 kg/m2	＜3	≥30 g/l	≥3	＜360 U/L	No	No	No	Yes	No	No	Yes	Yes	No	＜8	Yes	Non-tip or bottom	≥60mm2	T1~T2	N1	No	No	Robotic surgery	＜270 min	＜270 min	No	＜20 ng/ml	＜0.2 ng/ml	＜3	≥0.05 ng/ml	＜10 mg/l	＜10 mg/l	-4.27883	No	External Validation Set
1015	≥65	＜25 kg/m2	＜3	≥30 g/l	≥3	＜360 U/L	No	No	No	No	No	No	No	Yes	No	＜8	Yes	Tip or bottom	＜60mm2	T1~T2	N0	No	No	Laparoscopic surgery	＜270 min	≥270 min	Yes	≥20 ng/ml	＜0.2 ng/ml	＜3	＜0.05 ng/ml	≥10 mg/l	＜10 mg/l	-3.53266	No	External Validation Set
1016	≥65	＜25 kg/m2	＜3	≥30 g/l	＜3	＜360 U/L	No	No	No	No	No	Yes	No	No	No	≥8	Yes	Non-tip or bottom	＜60mm2	T3~T4	N0	No	No	Laparoscopic surgery	≥270 min	＜270 min	No	≥20 ng/ml	≥0.2 ng/ml	＜3	＜0.05 ng/ml	≥10 mg/l	＜10 mg/l	-5.64698	No	External Validation Set
1017	≥65	＜25 kg/m2	＜3	≥30 g/l	＜3	＜360 U/L	No	No	No	No	Yes	No	No	No	No	≥8	No	Non-tip or bottom	＜60mm2	T3~T4	N1	No	No	Robotic surgery	＜270 min	≥270 min	Yes	＜20 ng/ml	≥0.2 ng/ml	＜3	≥0.05 ng/ml	＜10 mg/l	≥10 mg/l	-5.37916	No	External Validation Set
1018	＜65	＜25 kg/m2	＜3	＜30 g/l	＜3	＜360 U/L	No	Yes	No	No	No	No	No	No	Yes	＜8	No	Tip or bottom	＜60mm2	T1~T2	N0	No	Yes	Laparoscopic surgery	≥270 min	＜270 min	No	＜20 ng/ml	＜0.2 ng/ml	＜3	＜0.05 ng/ml	＜10 mg/l	≥10 mg/l	-4.77338	No	External Validation Set
1019	≥65	＜25 kg/m2	＜3	＜30 g/l	≥3	＜360 U/L	No	No	No	No	Yes	No	No	No	Yes	＜8	Yes	Tip or bottom	＜60mm2	T1~T2	N0	No	Yes	Laparoscopic surgery	＜270 min	＜270 min	No	＜20 ng/ml	≥0.2 ng/ml	＜3	＜0.05 ng/ml	＜10 mg/l	≥10 mg/l	-4.81377	No	External Validation Set
1020	≥65	＜25 kg/m2	＜3	＜30 g/l	＜3	＜360 U/L	Yes	Yes	No	No	Yes	Yes	No	No	No	＜8	No	Non-tip or bottom	＜60mm2	T3~T4	N0	No	Yes	Laparoscopic surgery	＜270 min	≥270 min	Yes	＜20 ng/ml	＜0.2 ng/ml	≥3	≥0.05 ng/ml	＜10 mg/l	＜10 mg/l	-6.00449	No	External Validation Set
1021	≥65	＜25 kg/m2	＜3	＜30 g/l	＜3	＜360 U/L	No	No	No	No	No	No	No	No	Yes	＜8	Yes	Non-tip or bottom	＜60mm2	T3~T4	N0	No	No	Laparoscopic surgery	≥270 min	≥270 min	Yes	＜20 ng/ml	＜0.2 ng/ml	＜3	＜0.05 ng/ml	＜10 mg/l	＜10 mg/l	-6.23233	No	External Validation Set
1022	≥65	＜25 kg/m2	＜3	≥30 g/l	＜3	＜360 U/L	No	No	No	No	No	Yes	No	No	Yes	＜8	No	Non-tip or bottom	＜60mm2	T1~T2	N0	No	No	Robotic surgery	≥270 min	＜270 min	Yes	＜20 ng/ml	＜0.2 ng/ml	＜3	≥0.05 ng/ml	＜10 mg/l	＜10 mg/l	-6.15368	No	External Validation Set
1023	≥65	＜25 kg/m2	≥3	≥30 g/l	＜3	＜360 U/L	No	No	No	Yes	No	Yes	No	No	No	＜8	Yes	Non-tip or bottom	＜60mm2	T1~T2	N0	No	No	Robotic surgery	≥270 min	＜270 min	No	＜20 ng/ml	＜0.2 ng/ml	≥3	＜0.05 ng/ml	＜10 mg/l	＜10 mg/l	-4.50533	No	External Validation Set
1024	≥65	＜25 kg/m2	≥3	≥30 g/l	＜3	＜360 U/L	No	No	No	Yes	No	No	No	No	No	＜8	No	Non-tip or bottom	＜60mm2	T1~T2	N0	No	No	Laparoscopic surgery	≥270 min	＜270 min	Yes	＜20 ng/ml	≥0.2 ng/ml	＜3	＜0.05 ng/ml	≥10 mg/l	＜10 mg/l	-4.32938	No	External Validation Set
1025	≥65	＜25 kg/m2	＜3	≥30 g/l	＜3	＜360 U/L	No	No	No	No	No	No	No	No	No	＜8	Yes	Non-tip or bottom	＜60mm2	T1~T2	N0	No	No	Robotic surgery	≥270 min	＜270 min	No	＜20 ng/ml	＜0.2 ng/ml	＜3	＜0.05 ng/ml	≥10 mg/l	＜10 mg/l	-6.7834	No	External Validation Set
1026	≥65	＜25 kg/m2	＜3	≥30 g/l	＜3	≥360 U/L	No	Yes	No	No	No	No	No	Yes	No	＜8	No	Non-tip or bottom	＜60mm2	T1~T2	N0	No	No	Robotic surgery	＜270 min	＜270 min	Yes	≥20 ng/ml	≥0.2 ng/ml	＜3	＜0.05 ng/ml	＜10 mg/l	＜10 mg/l	-4.43089	No	External Validation Set
1027	≥65	≥25 kg/m2	≥3	≥30 g/l	＜3	＜360 U/L	No	Yes	Yes	Yes	No	No	No	Yes	No	≥8	No	Non-tip or bottom	＜60mm2	T1~T2	N1	No	No	Laparoscopic surgery	≥270 min	＜270 min	Yes	≥20 ng/ml	＜0.2 ng/ml	＜3	＜0.05 ng/ml	＜10 mg/l	＜10 mg/l	-5.80417	No	External Validation Set
1028	≥65	＜25 kg/m2	＜3	≥30 g/l	＜3	＜360 U/L	No	Yes	No	Yes	No	No	No	No	No	≥8	No	Non-tip or bottom	≥60mm2	T1~T2	N1	No	No	Robotic surgery	＜270 min	＜270 min	No	＜20 ng/ml	≥0.2 ng/ml	＜3	＜0.05 ng/ml	≥10 mg/l	＜10 mg/l	-5.46579	No	External Validation Set
1029	≥65	＜25 kg/m2	＜3	≥30 g/l	＜3	≥360 U/L	No	No	No	Yes	No	No	No	No	No	＜8	Yes	Non-tip or bottom	＜60mm2	T1~T2	N0	No	No	Robotic surgery	≥270 min	≥270 min	No	≥20 ng/ml	≥0.2 ng/ml	＜3	＜0.05 ng/ml	≥10 mg/l	≥10 mg/l	-6.78886	No	External Validation Set
1030	≥65	＜25 kg/m2	＜3	＜30 g/l	≥3	≥360 U/L	No	No	No	No	No	No	Yes	Yes	No	＜8	No	Non-tip or bottom	＜60mm2	T1~T2	N0	No	No	Robotic surgery	＜270 min	＜270 min	Yes	≥20 ng/ml	＜0.2 ng/ml	＜3	≥0.05 ng/ml	＜10 mg/l	＜10 mg/l	-6.9003	No	External Validation Set
1031	＜65	≥25 kg/m2	≥3	≥30 g/l	＜3	＜360 U/L	No	No	No	No	Yes	Yes	No	No	No	≥8	No	Non-tip or bottom	＜60mm2	T3~T4	N0	No	No	Laparoscopic surgery	＜270 min	＜270 min	Yes	＜20 ng/ml	＜0.2 ng/ml	＜3	＜0.05 ng/ml	≥10 mg/l	＜10 mg/l	-5.36833	No	External Validation Set
1032	≥65	≥25 kg/m2	＜3	＜30 g/l	＜3	≥360 U/L	No	No	No	No	Yes	Yes	No	Yes	No	＜8	Yes	Non-tip or bottom	＜60mm2	T1~T2	N1	No	No	Robotic surgery	≥270 min	≥270 min	No	≥20 ng/ml	＜0.2 ng/ml	≥3	≥0.05 ng/ml	＜10 mg/l	≥10 mg/l	-6.31496	No	External Validation Set
1033	＜65	≥25 kg/m2	≥3	＜30 g/l	＜3	＜360 U/L	No	No	No	No	No	Yes	No	No	No	≥8	No	Non-tip or bottom	＜60mm2	T1~T2	N1	No	Yes	Robotic surgery	＜270 min	＜270 min	Yes	＜20 ng/ml	＜0.2 ng/ml	＜3	＜0.05 ng/ml	≥10 mg/l	≥10 mg/l	-6.21424	No	External Validation Set
1034	≥65	＜25 kg/m2	＜3	≥30 g/l	＜3	＜360 U/L	Yes	No	No	No	Yes	Yes	No	No	No	＜8	Yes	Tip or bottom	＜60mm2	T1~T2	N0	Yes	Yes	Robotic surgery	＜270 min	＜270 min	Yes	＜20 ng/ml	＜0.2 ng/ml	＜3	＜0.05 ng/ml	＜10 mg/l	＜10 mg/l	-5.62716	No	External Validation Set
1035	＜65	＜25 kg/m2	＜3	≥30 g/l	＜3	＜360 U/L	Yes	No	No	No	No	No	No	No	No	≥8	No	Tip or bottom	＜60mm2	T1~T2	N0	No	No	Laparoscopic surgery	＜270 min	≥270 min	Yes	≥20 ng/ml	＜0.2 ng/ml	≥3	＜0.05 ng/ml	＜10 mg/l	＜10 mg/l	-4.44875	No	External Validation Set
1036	＜65	＜25 kg/m2	＜3	≥30 g/l	＜3	＜360 U/L	No	No	No	No	No	No	No	No	No	＜8	No	Non-tip or bottom	＜60mm2	T1~T2	N0	Yes	No	Robotic surgery	≥270 min	＜270 min	Yes	≥20 ng/ml	＜0.2 ng/ml	≥3	＜0.05 ng/ml	＜10 mg/l	＜10 mg/l	-5.5255	No	External Validation Set
1037	＜65	＜25 kg/m2	＜3	≥30 g/l	≥3	＜360 U/L	No	No	No	No	Yes	No	No	No	No	＜8	No	Non-tip or bottom	＜60mm2	T1~T2	N0	No	No	Robotic surgery	≥270 min	＜270 min	Yes	＜20 ng/ml	＜0.2 ng/ml	≥3	＜0.05 ng/ml	＜10 mg/l	＜10 mg/l	-2.13722	No	External Validation Set
1038	＜65	＜25 kg/m2	＜3	≥30 g/l	≥3	＜360 U/L	No	No	No	No	No	No	No	No	No	≥8	No	Non-tip or bottom	＜60mm2	T1~T2	N0	No	No	Laparoscopic surgery	≥270 min	≥270 min	Yes	≥20 ng/ml	＜0.2 ng/ml	≥3	＜0.05 ng/ml	＜10 mg/l	＜10 mg/l	-5.60598	No	External Validation Set
1039	≥65	＜25 kg/m2	＜3	≥30 g/l	＜3	＜360 U/L	No	No	No	No	No	No	No	No	Yes	＜8	Yes	Non-tip or bottom	＜60mm2	T1~T2	N1	No	No	Robotic surgery	≥270 min	＜270 min	No	≥20 ng/ml	＜0.2 ng/ml	＜3	≥0.05 ng/ml	＜10 mg/l	＜10 mg/l	-4.82078	No	External Validation Set
1040	＜65	＜25 kg/m2	＜3	≥30 g/l	＜3	＜360 U/L	No	Yes	No	No	No	No	No	No	No	＜8	Yes	Non-tip or bottom	＜60mm2	T1~T2	N1	No	No	Robotic surgery	≥270 min	＜270 min	Yes	＜20 ng/ml	＜0.2 ng/ml	＜3	＜0.05 ng/ml	≥10 mg/l	≥10 mg/l	-3.72366	No	External Validation Set
1041	≥65	＜25 kg/m2	＜3	＜30 g/l	≥3	＜360 U/L	No	Yes	No	No	No	No	Yes	No	No	≥8	No	Non-tip or bottom	＜60mm2	T1~T2	N0	No	No	Laparoscopic surgery	＜270 min	≥270 min	Yes	＜20 ng/ml	＜0.2 ng/ml	＜3	≥0.05 ng/ml	≥10 mg/l	＜10 mg/l	-4.36603	No	External Validation Set
1042	≥65	＜25 kg/m2	≥3	＜30 g/l	＜3	＜360 U/L	No	No	Yes	Yes	No	Yes	Yes	No	Yes	＜8	Yes	Non-tip or bottom	＜60mm2	T1~T2	N1	No	No	Laparoscopic surgery	＜270 min	≥270 min	Yes	≥20 ng/ml	＜0.2 ng/ml	＜3	＜0.05 ng/ml	＜10 mg/l	＜10 mg/l	-4.10106	No	External Validation Set
1043	≥65	＜25 kg/m2	＜3	≥30 g/l	＜3	＜360 U/L	No	No	No	Yes	No	Yes	No	No	No	＜8	Yes	Non-tip or bottom	＜60mm2	T1~T2	N1	No	No	Robotic surgery	≥270 min	＜270 min	Yes	＜20 ng/ml	≥0.2 ng/ml	＜3	≥0.05 ng/ml	＜10 mg/l	＜10 mg/l	-4.16047	No	External Validation Set
1044	≥65	＜25 kg/m2	＜3	≥30 g/l	＜3	＜360 U/L	No	No	No	Yes	No	No	Yes	No	No	≥8	No	Non-tip or bottom	＜60mm2	T3~T4	N0	No	No	Laparoscopic surgery	＜270 min	＜270 min	No	＜20 ng/ml	≥0.2 ng/ml	＜3	≥0.05 ng/ml	≥10 mg/l	≥10 mg/l	-6.82365	No	External Validation Set
1045	≥65	≥25 kg/m2	＜3	＜30 g/l	＜3	≥360 U/L	No	No	Yes	No	No	Yes	No	No	No	≥8	No	Non-tip or bottom	≥60mm2	T3~T4	N0	No	No	Laparoscopic surgery	≥270 min	＜270 min	No	＜20 ng/ml	＜0.2 ng/ml	＜3	≥0.05 ng/ml	＜10 mg/l	≥10 mg/l	-2.42871	No	External Validation Set
1046	＜65	≥25 kg/m2	≥3	≥30 g/l	＜3	＜360 U/L	Yes	No	No	No	Yes	No	No	Yes	No	≥8	No	Non-tip or bottom	≥60mm2	T3~T4	N0	No	No	Laparoscopic surgery	≥270 min	＜270 min	No	≥20 ng/ml	＜0.2 ng/ml	＜3	＜0.05 ng/ml	＜10 mg/l	＜10 mg/l	-4.68051	No	External Validation Set
1047	≥65	＜25 kg/m2	≥3	≥30 g/l	＜3	≥360 U/L	No	No	No	No	Yes	No	No	No	No	＜8	No	Non-tip or bottom	＜60mm2	T1~T2	N0	No	Yes	Robotic surgery	＜270 min	＜270 min	Yes	＜20 ng/ml	≥0.2 ng/ml	≥3	＜0.05 ng/ml	＜10 mg/l	≥10 mg/l	-4.69141	No	External Validation Set
1048	＜65	＜25 kg/m2	＜3	≥30 g/l	＜3	＜360 U/L	No	No	No	No	No	Yes	No	No	No	＜8	No	Non-tip or bottom	＜60mm2	T1~T2	N0	No	Yes	Robotic surgery	≥270 min	≥270 min	Yes	≥20 ng/ml	＜0.2 ng/ml	＜3	＜0.05 ng/ml	＜10 mg/l	＜10 mg/l	-4.1259	No	External Validation Set
1049	≥65	＜25 kg/m2	≥3	＜30 g/l	＜3	≥360 U/L	Yes	No	Yes	No	No	Yes	No	Yes	No	＜8	No	Non-tip or bottom	＜60mm2	T1~T2	N0	No	No	Laparoscopic surgery	＜270 min	≥270 min	Yes	＜20 ng/ml	≥0.2 ng/ml	≥3	＜0.05 ng/ml	＜10 mg/l	＜10 mg/l	-7.20188	No	External Validation Set
1050	≥65	≥25 kg/m2	≥3	≥30 g/l	≥3	＜360 U/L	No	No	No	No	No	Yes	No	Yes	No	≥8	No	Tip or bottom	≥60mm2	T1~T2	N0	No	No	Robotic surgery	＜270 min	≥270 min	Yes	≥20 ng/ml	≥0.2 ng/ml	＜3	＜0.05 ng/ml	＜10 mg/l	＜10 mg/l	-4.50181	No	External Validation Set
1051	≥65	＜25 kg/m2	≥3	≥30 g/l	≥3	＜360 U/L	No	No	Yes	No	No	No	No	No	No	≥8	No	Non-tip or bottom	＜60mm2	T1~T2	N0	Yes	No	Robotic surgery	≥270 min	＜270 min	Yes	＜20 ng/ml	＜0.2 ng/ml	＜3	＜0.05 ng/ml	＜10 mg/l	＜10 mg/l	-5.40673	No	External Validation Set
1052	＜65	＜25 kg/m2	＜3	≥30 g/l	＜3	＜360 U/L	No	No	No	No	No	No	No	Yes	No	≥8	No	Tip or bottom	≥60mm2	T1~T2	N0	No	No	Laparoscopic surgery	＜270 min	＜270 min	No	≥20 ng/ml	＜0.2 ng/ml	＜3	＜0.05 ng/ml	≥10 mg/l	＜10 mg/l	-5.52052	No	External Validation Set
1053	≥65	＜25 kg/m2	≥3	≥30 g/l	＜3	＜360 U/L	No	No	No	No	No	No	No	No	No	≥8	No	Tip or bottom	＜60mm2	T1~T2	N0	Yes	No	Robotic surgery	＜270 min	＜270 min	No	≥20 ng/ml	＜0.2 ng/ml	＜3	＜0.05 ng/ml	＜10 mg/l	＜10 mg/l	-6.57825	No	External Validation Set
1054	＜65	＜25 kg/m2	≥3	≥30 g/l	≥3	＜360 U/L	No	No	No	No	No	No	No	Yes	No	≥8	Yes	Tip or bottom	＜60mm2	T1~T2	N0	Yes	Yes	Robotic surgery	＜270 min	＜270 min	Yes	≥20 ng/ml	＜0.2 ng/ml	＜3	＜0.05 ng/ml	＜10 mg/l	＜10 mg/l	-3.41723	No	External Validation Set
1055	≥65	＜25 kg/m2	≥3	≥30 g/l	＜3	＜360 U/L	No	No	No	No	No	No	No	No	No	＜8	No	Non-tip or bottom	＜60mm2	T1~T2	N0	No	Yes	Laparoscopic surgery	≥270 min	＜270 min	Yes	≥20 ng/ml	＜0.2 ng/ml	＜3	＜0.05 ng/ml	＜10 mg/l	＜10 mg/l	-3.63308	No	External Validation Set
1056	＜65	＜25 kg/m2	＜3	≥30 g/l	≥3	＜360 U/L	No	Yes	No	Yes	No	No	No	No	Yes	＜8	Yes	Non-tip or bottom	＜60mm2	T3~T4	N0	No	No	Laparoscopic surgery	＜270 min	≥270 min	Yes	＜20 ng/ml	＜0.2 ng/ml	＜3	＜0.05 ng/ml	≥10 mg/l	≥10 mg/l	-6.14424	No	External Validation Set
1057	＜65	＜25 kg/m2	＜3	≥30 g/l	＜3	＜360 U/L	Yes	No	No	Yes	Yes	No	No	No	Yes	＜8	No	Non-tip or bottom	＜60mm2	T3~T4	N1	No	No	Robotic surgery	＜270 min	＜270 min	No	＜20 ng/ml	＜0.2 ng/ml	＜3	≥0.05 ng/ml	≥10 mg/l	＜10 mg/l	-3.39657	No	External Validation Set
1058	＜65	≥25 kg/m2	＜3	＜30 g/l	≥3	＜360 U/L	Yes	Yes	No	No	No	Yes	No	No	No	＜8	No	Non-tip or bottom	＜60mm2	T3~T4	N1	No	No	Laparoscopic surgery	≥270 min	≥270 min	No	≥20 ng/ml	＜0.2 ng/ml	≥3	＜0.05 ng/ml	≥10 mg/l	≥10 mg/l	-5.13417	No	External Validation Set
1059	≥65	＜25 kg/m2	＜3	≥30 g/l	＜3	＜360 U/L	Yes	No	No	No	Yes	Yes	Yes	No	No	＜8	No	Non-tip or bottom	＜60mm2	T1~T2	N0	No	No	Laparoscopic surgery	≥270 min	＜270 min	No	≥20 ng/ml	＜0.2 ng/ml	＜3	＜0.05 ng/ml	＜10 mg/l	＜10 mg/l	-3.69566	No	External Validation Set
1060	≥65	≥25 kg/m2	＜3	≥30 g/l	＜3	≥360 U/L	No	No	Yes	Yes	Yes	Yes	Yes	No	No	＜8	No	Non-tip or bottom	＜60mm2	T3~T4	N0	No	No	Laparoscopic surgery	＜270 min	＜270 min	Yes	＜20 ng/ml	＜0.2 ng/ml	＜3	≥0.05 ng/ml	＜10 mg/l	＜10 mg/l	-6.16697	No	External Validation Set
1061	≥65	＜25 kg/m2	＜3	≥30 g/l	＜3	≥360 U/L	No	No	No	No	No	Yes	Yes	No	No	＜8	Yes	Non-tip or bottom	＜60mm2	T1~T2	N0	No	No	Robotic surgery	＜270 min	＜270 min	Yes	＜20 ng/ml	＜0.2 ng/ml	≥3	≥0.05 ng/ml	＜10 mg/l	＜10 mg/l	-4.64808	No	External Validation Set
1062	≥65	＜25 kg/m2	＜3	≥30 g/l	＜3	＜360 U/L	Yes	No	No	No	Yes	No	No	No	No	＜8	No	Non-tip or bottom	＜60mm2	T1~T2	N0	No	No	Laparoscopic surgery	＜270 min	≥270 min	Yes	＜20 ng/ml	≥0.2 ng/ml	＜3	＜0.05 ng/ml	＜10 mg/l	＜10 mg/l	-4.04544	No	External Validation Set
1063	≥65	＜25 kg/m2	＜3	≥30 g/l	＜3	≥360 U/L	No	Yes	No	No	No	Yes	Yes	No	No	＜8	No	Non-tip or bottom	＜60mm2	T1~T2	N1	No	No	Robotic surgery	＜270 min	＜270 min	Yes	＜20 ng/ml	≥0.2 ng/ml	＜3	≥0.05 ng/ml	≥10 mg/l	＜10 mg/l	-6.93792	No	External Validation Set
1064	≥65	＜25 kg/m2	≥3	＜30 g/l	＜3	＜360 U/L	No	No	Yes	No	No	No	No	No	No	＜8	Yes	Non-tip or bottom	＜60mm2	T1~T2	N1	No	No	Robotic surgery	＜270 min	≥270 min	Yes	＜20 ng/ml	＜0.2 ng/ml	＜3	＜0.05 ng/ml	＜10 mg/l	＜10 mg/l	-6.82672	No	External Validation Set
1065	＜65	≥25 kg/m2	＜3	≥30 g/l	＜3	＜360 U/L	No	Yes	No	No	No	No	No	Yes	No	＜8	No	Non-tip or bottom	＜60mm2	T1~T2	N0	No	Yes	Robotic surgery	≥270 min	≥270 min	Yes	＜20 ng/ml	≥0.2 ng/ml	＜3	≥0.05 ng/ml	≥10 mg/l	＜10 mg/l	-4.08866	No	External Validation Set
1066	≥65	≥25 kg/m2	≥3	≥30 g/l	＜3	＜360 U/L	No	Yes	Yes	No	No	No	No	Yes	No	＜8	No	Non-tip or bottom	＜60mm2	T1~T2	N0	No	No	Robotic surgery	≥270 min	≥270 min	Yes	＜20 ng/ml	≥0.2 ng/ml	＜3	＜0.05 ng/ml	≥10 mg/l	＜10 mg/l	-5.1978	No	External Validation Set
1067	≥65	＜25 kg/m2	＜3	≥30 g/l	＜3	＜360 U/L	No	No	No	No	No	No	No	No	No	＜8	No	Non-tip or bottom	＜60mm2	T1~T2	N0	No	No	Laparoscopic surgery	≥270 min	≥270 min	No	＜20 ng/ml	＜0.2 ng/ml	≥3	≥0.05 ng/ml	＜10 mg/l	＜10 mg/l	-4.42563	No	External Validation Set
1068	＜65	＜25 kg/m2	＜3	≥30 g/l	＜3	＜360 U/L	No	No	No	No	No	No	No	No	No	≥8	No	Non-tip or bottom	≥60mm2	T1~T2	N0	Yes	No	Laparoscopic surgery	≥270 min	≥270 min	Yes	＜20 ng/ml	≥0.2 ng/ml	＜3	＜0.05 ng/ml	≥10 mg/l	＜10 mg/l	-5.35344	No	External Validation Set
1069	≥65	＜25 kg/m2	＜3	≥30 g/l	＜3	＜360 U/L	No	Yes	No	No	No	Yes	No	Yes	No	≥8	No	Tip or bottom	≥60mm2	T1~T2	N0	No	Yes	Robotic surgery	≥270 min	＜270 min	No	＜20 ng/ml	≥0.2 ng/ml	≥3	＜0.05 ng/ml	≥10 mg/l	≥10 mg/l	-3.37011	No	External Validation Set
1070	＜65	≥25 kg/m2	≥3	≥30 g/l	≥3	＜360 U/L	No	No	No	No	No	Yes	No	No	No	≥8	No	Tip or bottom	＜60mm2	T1~T2	N0	No	Yes	Robotic surgery	≥270 min	＜270 min	No	＜20 ng/ml	≥0.2 ng/ml	＜3	＜0.05 ng/ml	＜10 mg/l	＜10 mg/l	-2.97184	No	External Validation Set
1071	＜65	＜25 kg/m2	＜3	＜30 g/l	≥3	＜360 U/L	Yes	No	No	Yes	Yes	No	No	No	No	＜8	No	Tip or bottom	≥60mm2	T1~T2	N0	No	No	Robotic surgery	≥270 min	≥270 min	No	＜20 ng/ml	＜0.2 ng/ml	＜3	＜0.05 ng/ml	＜10 mg/l	＜10 mg/l	-5.94889	No	External Validation Set
1072	＜65	≥25 kg/m2	≥3	≥30 g/l	≥3	＜360 U/L	No	No	No	No	Yes	Yes	No	No	No	＜8	No	Tip or bottom	＜60mm2	T1~T2	N0	Yes	Yes	Robotic surgery	≥270 min	＜270 min	Yes	＜20 ng/ml	≥0.2 ng/ml	＜3	≥0.05 ng/ml	＜10 mg/l	＜10 mg/l	-4.42902	No	External Validation Set
1073	＜65	＜25 kg/m2	＜3	＜30 g/l	≥3	＜360 U/L	No	No	No	No	No	Yes	No	No	No	＜8	Yes	Tip or bottom	＜60mm2	T3~T4	N0	No	No	Laparoscopic surgery	≥270 min	＜270 min	Yes	＜20 ng/ml	＜0.2 ng/ml	＜3	＜0.05 ng/ml	＜10 mg/l	＜10 mg/l	-6.06497	No	External Validation Set
1074	≥65	＜25 kg/m2	＜3	＜30 g/l	≥3	＜360 U/L	No	No	No	Yes	No	No	No	No	No	＜8	Yes	Tip or bottom	≥60mm2	T3~T4	N0	No	No	Robotic surgery	＜270 min	≥270 min	Yes	≥20 ng/ml	＜0.2 ng/ml	＜3	≥0.05 ng/ml	＜10 mg/l	＜10 mg/l	-5.54679	No	External Validation Set
1075	≥65	≥25 kg/m2	＜3	≥30 g/l	≥3	＜360 U/L	No	No	Yes	No	No	Yes	Yes	No	No	＜8	Yes	Tip or bottom	≥60mm2	T1~T2	N0	No	Yes	Laparoscopic surgery	＜270 min	≥270 min	Yes	≥20 ng/ml	＜0.2 ng/ml	＜3	＜0.05 ng/ml	＜10 mg/l	＜10 mg/l	-5.62626	No	External Validation Set
1076	＜65	≥25 kg/m2	＜3	≥30 g/l	≥3	＜360 U/L	No	No	No	No	No	No	Yes	No	No	＜8	Yes	Non-tip or bottom	＜60mm2	T1~T2	N0	No	No	Robotic surgery	＜270 min	＜270 min	Yes	＜20 ng/ml	＜0.2 ng/ml	＜3	＜0.05 ng/ml	＜10 mg/l	＜10 mg/l	-4.42594	No	External Validation Set
1077	≥65	＜25 kg/m2	＜3	≥30 g/l	≥3	＜360 U/L	No	No	No	No	No	No	No	No	No	＜8	No	Non-tip or bottom	＜60mm2	T3~T4	N1	No	No	Robotic surgery	≥270 min	＜270 min	No	≥20 ng/ml	＜0.2 ng/ml	＜3	＜0.05 ng/ml	＜10 mg/l	＜10 mg/l	-5.82219	No	External Validation Set
1078	≥65	＜25 kg/m2	＜3	≥30 g/l	≥3	≥360 U/L	No	No	No	No	No	No	Yes	No	No	＜8	Yes	Non-tip or bottom	＜60mm2	T3~T4	N1	No	No	Laparoscopic surgery	＜270 min	≥270 min	No	＜20 ng/ml	≥0.2 ng/ml	＜3	＜0.05 ng/ml	＜10 mg/l	＜10 mg/l	-3.84618	No	External Validation Set
1079	≥65	＜25 kg/m2	＜3	≥30 g/l	≥3	≥360 U/L	No	No	No	No	No	No	No	Yes	Yes	＜8	No	Non-tip or bottom	＜60mm2	T1~T2	N0	No	No	Laparoscopic surgery	≥270 min	≥270 min	No	＜20 ng/ml	≥0.2 ng/ml	≥3	＜0.05 ng/ml	＜10 mg/l	≥10 mg/l	-5.29432	No	External Validation Set
1080	≥65	＜25 kg/m2	≥3	＜30 g/l	＜3	≥360 U/L	No	No	No	No	No	No	No	No	Yes	＜8	No	Non-tip or bottom	＜60mm2	T1~T2	N0	No	No	Laparoscopic surgery	≥270 min	＜270 min	Yes	＜20 ng/ml	＜0.2 ng/ml	≥3	＜0.05 ng/ml	＜10 mg/l	＜10 mg/l	-5.72225	No	External Validation Set
1081	≥65	＜25 kg/m2	≥3	＜30 g/l	＜3	＜360 U/L	No	No	No	No	No	No	Yes	No	No	＜8	No	Non-tip or bottom	＜60mm2	T1~T2	N0	No	Yes	Robotic surgery	≥270 min	≥270 min	Yes	＜20 ng/ml	≥0.2 ng/ml	＜3	＜0.05 ng/ml	≥10 mg/l	＜10 mg/l	-5.38005	No	External Validation Set
1082	≥65	≥25 kg/m2	＜3	≥30 g/l	＜3	＜360 U/L	No	Yes	No	No	No	No	Yes	No	No	≥8	No	Non-tip or bottom	＜60mm2	T1~T2	N0	No	No	Laparoscopic surgery	＜270 min	≥270 min	Yes	＜20 ng/ml	＜0.2 ng/ml	＜3	≥0.05 ng/ml	≥10 mg/l	＜10 mg/l	-5.02753	No	External Validation Set
1083	≥65	≥25 kg/m2	＜3	＜30 g/l	＜3	＜360 U/L	No	No	No	No	No	No	No	No	No	＜8	No	Non-tip or bottom	＜60mm2	T1~T2	N0	No	No	Laparoscopic surgery	≥270 min	≥270 min	No	＜20 ng/ml	＜0.2 ng/ml	＜3	＜0.05 ng/ml	＜10 mg/l	＜10 mg/l	-6.85396	No	External Validation Set
1084	≥65	≥25 kg/m2	≥3	≥30 g/l	＜3	＜360 U/L	No	Yes	No	Yes	No	No	No	Yes	No	＜8	No	Non-tip or bottom	＜60mm2	T1~T2	N0	No	No	Robotic surgery	≥270 min	＜270 min	Yes	＜20 ng/ml	＜0.2 ng/ml	＜3	＜0.05 ng/ml	≥10 mg/l	＜10 mg/l	-6.60549	No	External Validation Set
1085	＜65	≥25 kg/m2	＜3	≥30 g/l	＜3	＜360 U/L	Yes	No	No	Yes	No	No	No	No	No	＜8	No	Non-tip or bottom	＜60mm2	T1~T2	N0	No	No	Robotic surgery	＜270 min	≥270 min	No	＜20 ng/ml	＜0.2 ng/ml	＜3	≥0.05 ng/ml	≥10 mg/l	＜10 mg/l	-4.903	No	External Validation Set
1086	≥65	≥25 kg/m2	≥3	≥30 g/l	≥3	＜360 U/L	Yes	Yes	No	Yes	Yes	No	No	No	No	＜8	No	Tip or bottom	＜60mm2	T1~T2	N0	No	No	Robotic surgery	＜270 min	≥270 min	Yes	＜20 ng/ml	＜0.2 ng/ml	＜3	＜0.05 ng/ml	＜10 mg/l	＜10 mg/l	-3.22687	No	External Validation Set
1087	≥65	＜25 kg/m2	≥3	≥30 g/l	＜3	＜360 U/L	No	Yes	No	Yes	No	No	No	No	No	≥8	No	Tip or bottom	＜60mm2	T1~T2	N0	No	No	Laparoscopic surgery	≥270 min	≥270 min	Yes	＜20 ng/ml	≥0.2 ng/ml	＜3	≥0.05 ng/ml	＜10 mg/l	＜10 mg/l	-5.41457	No	External Validation Set
1088	≥65	≥25 kg/m2	≥3	≥30 g/l	＜3	＜360 U/L	No	No	No	No	No	Yes	No	No	No	≥8	Yes	Non-tip or bottom	≥60mm2	T1~T2	N0	No	No	Laparoscopic surgery	＜270 min	≥270 min	Yes	≥20 ng/ml	≥0.2 ng/ml	＜3	≥0.05 ng/ml	≥10 mg/l	＜10 mg/l	-4.63829	No	External Validation Set
1089	≥65	≥25 kg/m2	＜3	＜30 g/l	＜3	＜360 U/L	No	No	No	No	Yes	No	No	Yes	No	≥8	No	Non-tip or bottom	＜60mm2	T1~T2	N1	No	Yes	Laparoscopic surgery	＜270 min	≥270 min	Yes	≥20 ng/ml	＜0.2 ng/ml	＜3	＜0.05 ng/ml	≥10 mg/l	＜10 mg/l	-5.39959	No	External Validation Set
1090	≥65	＜25 kg/m2	＜3	＜30 g/l	＜3	＜360 U/L	No	No	No	No	Yes	No	No	No	No	≥8	No	Tip or bottom	≥60mm2	T1~T2	N1	No	No	Laparoscopic surgery	≥270 min	＜270 min	No	＜20 ng/ml	＜0.2 ng/ml	≥3	＜0.05 ng/ml	＜10 mg/l	＜10 mg/l	-6.25965	No	External Validation Set
1091	＜65	＜25 kg/m2	＜3	＜30 g/l	≥3	＜360 U/L	No	No	Yes	No	No	Yes	No	No	No	＜8	No	Non-tip or bottom	＜60mm2	T1~T2	N0	No	No	Laparoscopic surgery	＜270 min	≥270 min	Yes	＜20 ng/ml	≥0.2 ng/ml	＜3	＜0.05 ng/ml	＜10 mg/l	＜10 mg/l	-6.94344	No	External Validation Set
1092	＜65	＜25 kg/m2	＜3	≥30 g/l	≥3	＜360 U/L	No	Yes	No	No	No	Yes	Yes	No	No	＜8	Yes	Tip or bottom	＜60mm2	T1~T2	N1	No	No	Laparoscopic surgery	＜270 min	≥270 min	Yes	＜20 ng/ml	＜0.2 ng/ml	＜3	＜0.05 ng/ml	＜10 mg/l	＜10 mg/l	-3.39295	No	External Validation Set
1093	＜65	＜25 kg/m2	＜3	≥30 g/l	≥3	≥360 U/L	No	No	No	No	Yes	No	Yes	No	No	＜8	No	Tip or bottom	≥60mm2	T1~T2	N1	No	No	Robotic surgery	＜270 min	＜270 min	Yes	≥20 ng/ml	≥0.2 ng/ml	＜3	＜0.05 ng/ml	＜10 mg/l	＜10 mg/l	-4.33155	No	External Validation Set
1094	≥65	＜25 kg/m2	＜3	≥30 g/l	＜3	≥360 U/L	No	Yes	No	No	No	No	No	No	No	＜8	No	Non-tip or bottom	＜60mm2	T1~T2	N0	No	Yes	Robotic surgery	≥270 min	＜270 min	Yes	＜20 ng/ml	＜0.2 ng/ml	≥3	＜0.05 ng/ml	≥10 mg/l	＜10 mg/l	-3.46904	No	External Validation Set
1095	≥65	≥25 kg/m2	＜3	≥30 g/l	＜3	≥360 U/L	No	No	No	No	No	No	No	No	No	≥8	Yes	Non-tip or bottom	＜60mm2	T1~T2	N0	No	Yes	Laparoscopic surgery	＜270 min	≥270 min	Yes	≥20 ng/ml	＜0.2 ng/ml	＜3	≥0.05 ng/ml	＜10 mg/l	≥10 mg/l	-6.11227	No	External Validation Set
1096	≥65	＜25 kg/m2	＜3	≥30 g/l	＜3	≥360 U/L	No	No	No	No	No	No	Yes	No	No	＜8	Yes	Non-tip or bottom	＜60mm2	T3~T4	N1	No	No	Robotic surgery	＜270 min	＜270 min	No	＜20 ng/ml	＜0.2 ng/ml	＜3	≥0.05 ng/ml	＜10 mg/l	＜10 mg/l	-4.3871	No	External Validation Set
1097	≥65	＜25 kg/m2	＜3	＜30 g/l	≥3	＜360 U/L	No	Yes	No	No	No	No	Yes	No	No	＜8	Yes	Non-tip or bottom	＜60mm2	T1~T2	N0	Yes	No	Robotic surgery	≥270 min	＜270 min	No	≥20 ng/ml	＜0.2 ng/ml	＜3	＜0.05 ng/ml	＜10 mg/l	＜10 mg/l	-4.91602	No	External Validation Set
1098	＜65	≥25 kg/m2	＜3	＜30 g/l	≥3	＜360 U/L	No	No	No	Yes	No	No	No	No	Yes	＜8	No	Non-tip or bottom	＜60mm2	T1~T2	N0	No	Yes	Robotic surgery	＜270 min	≥270 min	Yes	≥20 ng/ml	＜0.2 ng/ml	＜3	＜0.05 ng/ml	＜10 mg/l	＜10 mg/l	-5.12925	No	External Validation Set
1099	＜65	＜25 kg/m2	＜3	≥30 g/l	＜3	＜360 U/L	Yes	Yes	No	No	No	No	No	No	No	＜8	No	Non-tip or bottom	＜60mm2	T1~T2	N0	No	Yes	Robotic surgery	≥270 min	≥270 min	No	≥20 ng/ml	＜0.2 ng/ml	＜3	＜0.05 ng/ml	＜10 mg/l	＜10 mg/l	-4.1407	No	External Validation Set
1100	＜65	≥25 kg/m2	＜3	≥30 g/l	＜3	＜360 U/L	Yes	No	No	Yes	No	No	No	No	No	≥8	No	Non-tip or bottom	＜60mm2	T1~T2	N0	No	No	Robotic surgery	＜270 min	≥270 min	Yes	＜20 ng/ml	＜0.2 ng/ml	＜3	＜0.05 ng/ml	＜10 mg/l	＜10 mg/l	-5.35735	No	External Validation Set
1101	≥65	≥25 kg/m2	＜3	≥30 g/l	＜3	＜360 U/L	No	No	No	Yes	Yes	No	Yes	No	No	≥8	No	Non-tip or bottom	＜60mm2	T1~T2	N0	No	Yes	Laparoscopic surgery	＜270 min	≥270 min	Yes	＜20 ng/ml	＜0.2 ng/ml	≥3	＜0.05 ng/ml	＜10 mg/l	＜10 mg/l	-5.72338	No	External Validation Set
1102	≥65	＜25 kg/m2	≥3	≥30 g/l	＜3	＜360 U/L	Yes	No	No	Yes	Yes	No	No	Yes	No	≥8	No	Non-tip or bottom	＜60mm2	T1~T2	N0	No	No	Robotic surgery	≥270 min	＜270 min	Yes	＜20 ng/ml	＜0.2 ng/ml	＜3	＜0.05 ng/ml	≥10 mg/l	＜10 mg/l	-5.65566	No	External Validation Set
1103	≥65	＜25 kg/m2	＜3	＜30 g/l	＜3	＜360 U/L	No	No	No	No	Yes	Yes	No	Yes	Yes	≥8	No	Non-tip or bottom	＜60mm2	T1~T2	N0	No	Yes	Robotic surgery	≥270 min	≥270 min	Yes	＜20 ng/ml	＜0.2 ng/ml	≥3	≥0.05 ng/ml	＜10 mg/l	＜10 mg/l	-3.61913	No	External Validation Set
1104	≥65	≥25 kg/m2	＜3	≥30 g/l	＜3	＜360 U/L	Yes	No	No	No	Yes	Yes	No	Yes	No	≥8	No	Tip or bottom	≥60mm2	T1~T2	N0	No	No	Laparoscopic surgery	≥270 min	＜270 min	Yes	＜20 ng/ml	＜0.2 ng/ml	＜3	＜0.05 ng/ml	＜10 mg/l	＜10 mg/l	-5.55496	No	External Validation Set
1105	≥65	＜25 kg/m2	＜3	≥30 g/l	＜3	＜360 U/L	No	No	Yes	No	No	Yes	No	No	No	＜8	No	Non-tip or bottom	≥60mm2	T1~T2	N0	No	Yes	Robotic surgery	≥270 min	≥270 min	Yes	＜20 ng/ml	≥0.2 ng/ml	＜3	＜0.05 ng/ml	≥10 mg/l	＜10 mg/l	-5.19675	No	External Validation Set
1106	≥65	≥25 kg/m2	＜3	≥30 g/l	＜3	＜360 U/L	Yes	No	Yes	No	No	No	No	Yes	No	＜8	No	Non-tip or bottom	＜60mm2	T3~T4	N0	No	No	Robotic surgery	≥270 min	＜270 min	Yes	≥20 ng/ml	≥0.2 ng/ml	＜3	＜0.05 ng/ml	≥10 mg/l	＜10 mg/l	-5.8562	No	External Validation Set
1107	≥65	＜25 kg/m2	≥3	≥30 g/l	＜3	＜360 U/L	No	No	No	No	No	No	No	No	No	≥8	No	Non-tip or bottom	≥60mm2	T3~T4	N0	No	No	Laparoscopic surgery	≥270 min	≥270 min	No	＜20 ng/ml	＜0.2 ng/ml	＜3	＜0.05 ng/ml	＜10 mg/l	≥10 mg/l	-4.71093	No	External Validation Set
1108	≥65	≥25 kg/m2	＜3	≥30 g/l	＜3	≥360 U/L	No	No	No	No	No	No	No	No	No	＜8	No	Non-tip or bottom	≥60mm2	T3~T4	N0	No	No	Laparoscopic surgery	≥270 min	≥270 min	No	＜20 ng/ml	＜0.2 ng/ml	＜3	＜0.05 ng/ml	＜10 mg/l	≥10 mg/l	-3.73933	No	External Validation Set
1109	≥65	≥25 kg/m2	＜3	≥30 g/l	＜3	＜360 U/L	No	No	No	No	No	Yes	No	No	No	＜8	No	Non-tip or bottom	＜60mm2	T3~T4	N0	No	No	Robotic surgery	＜270 min	≥270 min	Yes	＜20 ng/ml	≥0.2 ng/ml	＜3	＜0.05 ng/ml	＜10 mg/l	＜10 mg/l	-2.26947	No	External Validation Set
1110	≥65	＜25 kg/m2	＜3	＜30 g/l	≥3	＜360 U/L	No	No	No	No	No	No	No	No	No	≥8	No	Non-tip or bottom	≥60mm2	T1~T2	N1	No	No	Laparoscopic surgery	＜270 min	≥270 min	Yes	＜20 ng/ml	＜0.2 ng/ml	＜3	≥0.05 ng/ml	＜10 mg/l	＜10 mg/l	-5.59509	No	External Validation Set
1111	≥65	≥25 kg/m2	＜3	≥30 g/l	＜3	＜360 U/L	No	No	No	No	No	No	No	No	No	＜8	No	Non-tip or bottom	＜60mm2	T1~T2	N1	No	No	Robotic surgery	≥270 min	＜270 min	Yes	＜20 ng/ml	＜0.2 ng/ml	＜3	≥0.05 ng/ml	＜10 mg/l	＜10 mg/l	-3.73562	No	External Validation Set
1112	＜65	＜25 kg/m2	＜3	≥30 g/l	＜3	＜360 U/L	No	No	No	No	No	No	No	No	No	≥8	Yes	Non-tip or bottom	≥60mm2	T3~T4	N1	No	No	Laparoscopic surgery	≥270 min	≥270 min	Yes	＜20 ng/ml	＜0.2 ng/ml	＜3	≥0.05 ng/ml	＜10 mg/l	＜10 mg/l	-4.63974	No	External Validation Set
1113	≥65	＜25 kg/m2	≥3	＜30 g/l	＜3	＜360 U/L	No	No	No	No	No	No	No	No	No	＜8	Yes	Non-tip or bottom	≥60mm2	T1~T2	N0	No	No	Laparoscopic surgery	≥270 min	＜270 min	Yes	＜20 ng/ml	≥0.2 ng/ml	＜3	≥0.05 ng/ml	＜10 mg/l	＜10 mg/l	-5.78189	No	External Validation Set
1114	＜65	≥25 kg/m2	≥3	≥30 g/l	＜3	＜360 U/L	No	No	No	No	No	No	No	No	No	＜8	No	Non-tip or bottom	＜60mm2	T1~T2	N0	Yes	No	Laparoscopic surgery	＜270 min	≥270 min	No	＜20 ng/ml	≥0.2 ng/ml	≥3	＜0.05 ng/ml	＜10 mg/l	＜10 mg/l	-3.19665	No	External Validation Set
1115	≥65	＜25 kg/m2	≥3	≥30 g/l	＜3	＜360 U/L	Yes	Yes	No	Yes	No	No	No	No	No	＜8	No	Non-tip or bottom	＜60mm2	T1~T2	N0	Yes	No	Laparoscopic surgery	≥270 min	≥270 min	Yes	＜20 ng/ml	≥0.2 ng/ml	≥3	≥0.05 ng/ml	≥10 mg/l	≥10 mg/l	-3.50355	No	External Validation Set
1116	＜65	＜25 kg/m2	＜3	≥30 g/l	＜3	＜360 U/L	No	Yes	No	Yes	Yes	No	Yes	No	No	＜8	Yes	Non-tip or bottom	＜60mm2	T1~T2	N0	No	No	Laparoscopic surgery	＜270 min	≥270 min	Yes	＜20 ng/ml	≥0.2 ng/ml	＜3	＜0.05 ng/ml	＜10 mg/l	＜10 mg/l	-6.43936	No	External Validation Set
1117	≥65	＜25 kg/m2	＜3	≥30 g/l	＜3	＜360 U/L	No	No	Yes	No	Yes	Yes	No	No	No	＜8	No	Non-tip or bottom	＜60mm2	T1~T2	N0	No	No	Robotic surgery	≥270 min	＜270 min	Yes	＜20 ng/ml	＜0.2 ng/ml	＜3	＜0.05 ng/ml	≥10 mg/l	≥10 mg/l	-6.02847	No	External Validation Set
1118	＜65	≥25 kg/m2	＜3	≥30 g/l	＜3	＜360 U/L	No	Yes	No	No	Yes	No	No	No	No	＜8	Yes	Non-tip or bottom	＜60mm2	T1~T2	N0	No	No	Laparoscopic surgery	＜270 min	＜270 min	Yes	＜20 ng/ml	≥0.2 ng/ml	＜3	＜0.05 ng/ml	＜10 mg/l	＜10 mg/l	-5.48747	No	External Validation Set
1119	＜65	＜25 kg/m2	＜3	≥30 g/l	＜3	＜360 U/L	Yes	No	Yes	No	No	Yes	No	Yes	Yes	＜8	Yes	Non-tip or bottom	＜60mm2	T1~T2	N0	No	Yes	Laparoscopic surgery	≥270 min	≥270 min	Yes	＜20 ng/ml	＜0.2 ng/ml	＜3	≥0.05 ng/ml	≥10 mg/l	＜10 mg/l	-4.02934	No	External Validation Set
1120	≥65	＜25 kg/m2	＜3	≥30 g/l	＜3	＜360 U/L	No	Yes	No	Yes	No	No	No	Yes	No	＜8	Yes	Non-tip or bottom	＜60mm2	T1~T2	N0	No	No	Laparoscopic surgery	＜270 min	＜270 min	Yes	≥20 ng/ml	＜0.2 ng/ml	＜3	≥0.05 ng/ml	＜10 mg/l	＜10 mg/l	-3.88784	No	External Validation Set
1121	≥65	≥25 kg/m2	＜3	≥30 g/l	≥3	≥360 U/L	Yes	No	No	No	No	Yes	No	No	Yes	＜8	No	Non-tip or bottom	＜60mm2	T1~T2	N0	No	No	Robotic surgery	＜270 min	≥270 min	Yes	≥20 ng/ml	＜0.2 ng/ml	＜3	＜0.05 ng/ml	＜10 mg/l	≥10 mg/l	-5.45903	No	External Validation Set
1122	≥65	＜25 kg/m2	＜3	≥30 g/l	＜3	≥360 U/L	No	No	No	No	Yes	No	No	No	No	＜8	Yes	Non-tip or bottom	＜60mm2	T1~T2	N0	No	No	Robotic surgery	≥270 min	≥270 min	No	≥20 ng/ml	＜0.2 ng/ml	＜3	≥0.05 ng/ml	≥10 mg/l	＜10 mg/l	-4.61162	No	External Validation Set
1123	≥65	＜25 kg/m2	＜3	≥30 g/l	≥3	≥360 U/L	Yes	No	Yes	No	No	No	No	No	No	＜8	No	Non-tip or bottom	＜60mm2	T1~T2	N0	No	No	Robotic surgery	≥270 min	≥270 min	Yes	≥20 ng/ml	＜0.2 ng/ml	＜3	≥0.05 ng/ml	＜10 mg/l	＜10 mg/l	-5.06468	No	External Validation Set
1124	≥65	≥25 kg/m2	＜3	≥30 g/l	≥3	＜360 U/L	No	No	No	No	No	No	No	Yes	No	＜8	No	Tip or bottom	＜60mm2	T3~T4	N0	No	No	Laparoscopic surgery	≥270 min	≥270 min	Yes	＜20 ng/ml	＜0.2 ng/ml	＜3	＜0.05 ng/ml	＜10 mg/l	＜10 mg/l	-4.6599	No	External Validation Set
1125	≥65	≥25 kg/m2	＜3	≥30 g/l	≥3	＜360 U/L	No	No	No	No	No	No	No	No	No	≥8	Yes	Non-tip or bottom	＜60mm2	T3~T4	N0	No	No	Robotic surgery	≥270 min	≥270 min	No	≥20 ng/ml	＜0.2 ng/ml	＜3	＜0.05 ng/ml	＜10 mg/l	＜10 mg/l	-4.64934	No	External Validation Set
1126	＜65	＜25 kg/m2	＜3	＜30 g/l	＜3	＜360 U/L	No	No	No	No	No	No	Yes	Yes	No	≥8	No	Non-tip or bottom	＜60mm2	T3~T4	N0	No	No	Laparoscopic surgery	＜270 min	≥270 min	No	＜20 ng/ml	＜0.2 ng/ml	＜3	＜0.05 ng/ml	≥10 mg/l	＜10 mg/l	-5.96301	No	External Validation Set
1127	≥65	＜25 kg/m2	＜3	＜30 g/l	≥3	＜360 U/L	No	No	No	No	No	No	No	Yes	No	≥8	No	Tip or bottom	＜60mm2	T1~T2	N1	No	No	Robotic surgery	＜270 min	＜270 min	No	＜20 ng/ml	＜0.2 ng/ml	＜3	＜0.05 ng/ml	≥10 mg/l	＜10 mg/l	-4.07309	No	External Validation Set
1128	＜65	＜25 kg/m2	＜3	≥30 g/l	＜3	＜360 U/L	No	No	No	No	No	No	Yes	Yes	No	≥8	No	Non-tip or bottom	≥60mm2	T1~T2	N0	Yes	No	Robotic surgery	＜270 min	＜270 min	Yes	＜20 ng/ml	＜0.2 ng/ml	≥3	＜0.05 ng/ml	＜10 mg/l	＜10 mg/l	-4.06504	No	External Validation Set
1129	＜65	≥25 kg/m2	＜3	≥30 g/l	＜3	＜360 U/L	No	No	No	Yes	No	No	No	No	No	＜8	No	Non-tip or bottom	＜60mm2	T3~T4	N0	No	Yes	Laparoscopic surgery	＜270 min	≥270 min	Yes	≥20 ng/ml	＜0.2 ng/ml	＜3	＜0.05 ng/ml	＜10 mg/l	≥10 mg/l	-3.65729	No	External Validation Set
1130	≥65	≥25 kg/m2	＜3	≥30 g/l	＜3	＜360 U/L	No	No	No	Yes	Yes	No	No	No	No	＜8	No	Non-tip or bottom	＜60mm2	T1~T2	N0	Yes	No	Robotic surgery	＜270 min	＜270 min	Yes	≥20 ng/ml	＜0.2 ng/ml	＜3	＜0.05 ng/ml	≥10 mg/l	＜10 mg/l	-5.57716	No	External Validation Set
1131	＜65	＜25 kg/m2	＜3	≥30 g/l	≥3	＜360 U/L	No	No	No	No	No	No	No	No	No	≥8	No	Non-tip or bottom	＜60mm2	T1~T2	N0	No	No	Robotic surgery	＜270 min	≥270 min	Yes	≥20 ng/ml	＜0.2 ng/ml	＜3	＜0.05 ng/ml	＜10 mg/l	≥10 mg/l	-5.42741	No	External Validation Set
1132	＜65	＜25 kg/m2	＜3	≥30 g/l	＜3	＜360 U/L	No	No	No	Yes	No	No	No	No	No	＜8	No	Non-tip or bottom	＜60mm2	T1~T2	N0	No	No	Robotic surgery	＜270 min	＜270 min	Yes	＜20 ng/ml	＜0.2 ng/ml	＜3	≥0.05 ng/ml	≥10 mg/l	≥10 mg/l	-3.69566	No	External Validation Set
1133	≥65	＜25 kg/m2	＜3	≥30 g/l	＜3	≥360 U/L	No	No	No	No	No	No	No	No	No	≥8	Yes	Non-tip or bottom	＜60mm2	T1~T2	N0	No	No	Laparoscopic surgery	＜270 min	＜270 min	Yes	＜20 ng/ml	＜0.2 ng/ml	＜3	≥0.05 ng/ml	≥10 mg/l	＜10 mg/l	-6.16697	No	External Validation Set
1134	＜65	≥25 kg/m2	≥3	≥30 g/l	≥3	≥360 U/L	No	Yes	No	Yes	Yes	No	No	No	No	≥8	No	Non-tip or bottom	＜60mm2	T1~T2	N0	No	No	Robotic surgery	≥270 min	≥270 min	No	≥20 ng/ml	＜0.2 ng/ml	＜3	＜0.05 ng/ml	＜10 mg/l	＜10 mg/l	-4.64808	No	External Validation Set
1135	≥65	＜25 kg/m2	≥3	≥30 g/l	≥3	＜360 U/L	Yes	No	No	Yes	No	Yes	No	No	No	＜8	No	Non-tip or bottom	＜60mm2	T1~T2	N0	No	Yes	Robotic surgery	＜270 min	≥270 min	No	＜20 ng/ml	＜0.2 ng/ml	＜3	＜0.05 ng/ml	≥10 mg/l	＜10 mg/l	-4.04544	No	External Validation Set
1136	≥65	≥25 kg/m2	≥3	≥30 g/l	＜3	＜360 U/L	Yes	No	Yes	No	No	Yes	No	Yes	Yes	＜8	Yes	Tip or bottom	＜60mm2	T1~T2	N0	No	No	Laparoscopic surgery	≥270 min	＜270 min	No	＜20 ng/ml	＜0.2 ng/ml	≥3	＜0.05 ng/ml	＜10 mg/l	＜10 mg/l	-6.93792	No	External Validation Set
1137	≥65	＜25 kg/m2	＜3	＜30 g/l	≥3	＜360 U/L	No	Yes	No	No	No	No	No	Yes	Yes	＜8	Yes	Non-tip or bottom	＜60mm2	T3~T4	N0	No	No	Laparoscopic surgery	＜270 min	≥270 min	No	≥20 ng/ml	≥0.2 ng/ml	≥3	＜0.05 ng/ml	≥10 mg/l	＜10 mg/l	-6.82672	No	External Validation Set
1138	＜65	≥25 kg/m2	≥3	≥30 g/l	≥3	＜360 U/L	Yes	Yes	No	No	No	No	No	Yes	No	＜8	No	Non-tip or bottom	＜60mm2	T1~T2	N0	No	No	Laparoscopic surgery	＜270 min	≥270 min	No	＜20 ng/ml	≥0.2 ng/ml	＜3	＜0.05 ng/ml	≥10 mg/l	＜10 mg/l	-4.08866	No	External Validation Set
1139	＜65	＜25 kg/m2	＜3	≥30 g/l	＜3	＜360 U/L	No	No	No	No	No	No	No	No	No	＜8	No	Tip or bottom	＜60mm2	T1~T2	N0	No	No	Laparoscopic surgery	≥270 min	≥270 min	Yes	≥20 ng/ml	＜0.2 ng/ml	＜3	≥0.05 ng/ml	＜10 mg/l	＜10 mg/l	-5.1978	No	External Validation Set
1140	≥65	＜25 kg/m2	≥3	≥30 g/l	＜3	＜360 U/L	No	No	No	No	No	No	No	Yes	No	≥8	No	Non-tip or bottom	＜60mm2	T1~T2	N1	No	No	Laparoscopic surgery	≥270 min	＜270 min	Yes	＜20 ng/ml	≥0.2 ng/ml	＜3	≥0.05 ng/ml	＜10 mg/l	≥10 mg/l	-4.42563	No	External Validation Set
1141	≥65	≥25 kg/m2	＜3	≥30 g/l	≥3	＜360 U/L	No	No	No	No	No	No	No	No	No	＜8	No	Tip or bottom	＜60mm2	T1~T2	N0	No	No	Laparoscopic surgery	＜270 min	≥270 min	Yes	＜20 ng/ml	≥0.2 ng/ml	＜3	＜0.05 ng/ml	＜10 mg/l	≥10 mg/l	-5.35344	No	External Validation Set
1142	＜65	≥25 kg/m2	＜3	≥30 g/l	≥3	＜360 U/L	No	No	No	No	No	No	No	No	No	＜8	No	Non-tip or bottom	≥60mm2	T1~T2	N0	No	No	Robotic surgery	＜270 min	≥270 min	No	＜20 ng/ml	＜0.2 ng/ml	≥3	＜0.05 ng/ml	＜10 mg/l	＜10 mg/l	-3.37011	No	External Validation Set
1143	≥65	≥25 kg/m2	＜3	≥30 g/l	＜3	＜360 U/L	No	No	No	No	No	No	Yes	No	No	＜8	No	Non-tip or bottom	＜60mm2	T1~T2	N0	No	No	Robotic surgery	≥270 min	＜270 min	Yes	＜20 ng/ml	＜0.2 ng/ml	≥3	＜0.05 ng/ml	≥10 mg/l	＜10 mg/l	-2.97184	No	External Validation Set
1144	≥65	≥25 kg/m2	＜3	≥30 g/l	＜3	＜360 U/L	No	Yes	No	No	No	No	Yes	No	No	＜8	No	Non-tip or bottom	＜60mm2	T1~T2	N0	No	No	Laparoscopic surgery	＜270 min	≥270 min	Yes	＜20 ng/ml	＜0.2 ng/ml	＜3	＜0.05 ng/ml	＜10 mg/l	＜10 mg/l	-5.94889	No	External Validation Set
1145	≥65	≥25 kg/m2	＜3	≥30 g/l	＜3	≥360 U/L	No	No	No	Yes	Yes	No	No	No	No	＜8	No	Non-tip or bottom	＜60mm2	T1~T2	N0	No	No	Laparoscopic surgery	≥270 min	≥270 min	No	＜20 ng/ml	＜0.2 ng/ml	≥3	＜0.05 ng/ml	＜10 mg/l	＜10 mg/l	-4.42902	No	External Validation Set
1146	≥65	＜25 kg/m2	＜3	＜30 g/l	≥3	＜360 U/L	No	Yes	No	No	Yes	Yes	No	No	No	≥8	No	Non-tip or bottom	＜60mm2	T3~T4	N0	No	No	Laparoscopic surgery	＜270 min	＜270 min	No	＜20 ng/ml	＜0.2 ng/ml	＜3	≥0.05 ng/ml	＜10 mg/l	≥10 mg/l	-6.06497	No	External Validation Set
1147	＜65	≥25 kg/m2	＜3	≥30 g/l	≥3	＜360 U/L	No	No	No	No	No	No	No	No	No	≥8	No	Non-tip or bottom	＜60mm2	T1~T2	N0	No	No	Robotic surgery	≥270 min	＜270 min	Yes	≥20 ng/ml	＜0.2 ng/ml	＜3	＜0.05 ng/ml	＜10 mg/l	＜10 mg/l	-5.54679	No	External Validation Set
1148	＜65	＜25 kg/m2	＜3	＜30 g/l	≥3	≥360 U/L	No	No	No	Yes	No	No	No	No	Yes	＜8	Yes	Tip or bottom	＜60mm2	T1~T2	N0	No	No	Laparoscopic surgery	＜270 min	≥270 min	No	＜20 ng/ml	＜0.2 ng/ml	≥3	＜0.05 ng/ml	＜10 mg/l	＜10 mg/l	-5.62626	No	External Validation Set
1149	≥65	≥25 kg/m2	＜3	≥30 g/l	≥3	＜360 U/L	No	No	No	No	Yes	No	No	No	No	＜8	No	Non-tip or bottom	＜60mm2	T3~T4	N0	No	No	Robotic surgery	≥270 min	≥270 min	Yes	≥20 ng/ml	≥0.2 ng/ml	≥3	＜0.05 ng/ml	≥10 mg/l	＜10 mg/l	-4.42594	No	External Validation Set
1150	＜65	≥25 kg/m2	＜3	＜30 g/l	≥3	＜360 U/L	No	Yes	No	No	No	No	No	No	No	＜8	No	Tip or bottom	＜60mm2	T1~T2	N0	No	Yes	Robotic surgery	＜270 min	≥270 min	Yes	≥20 ng/ml	≥0.2 ng/ml	＜3	＜0.05 ng/ml	≥10 mg/l	＜10 mg/l	-4.85774	No	External Validation Set
1151	＜65	＜25 kg/m2	＜3	≥30 g/l	＜3	≥360 U/L	Yes	No	Yes	No	Yes	Yes	Yes	Yes	No	≥8	No	Non-tip or bottom	≥60mm2	T1~T2	N0	No	No	Laparoscopic surgery	＜270 min	≥270 min	No	≥20 ng/ml	＜0.2 ng/ml	＜3	≥0.05 ng/ml	≥10 mg/l	＜10 mg/l	-4.53058	No	External Validation Set
